# Supplementary material for: Deep neural networks and genome-wide associations reveal the polygenic architecture of local brain aging
Source: GeroScience. 2025 Dec 11;48(3):3729–53. doi: 10.1007/s11357-025-02046-1 (PMC13356123; doi:10.1007/s11357-025-02046-1)
Supplement: Supplementary file 1 — Supplementary file1 (CSV 163 KB) [file 11357_2025_2046_MOESM1_ESM.csv]

Supplementary Data 1. Genome-wide significant associations (p < 0.05) with LBAG
LBAG: local brain age gap
A1: Allele 1
A2: Allele 2
Freq(A1): frequency of allele 1
N: number of individuals in analysis
Coverage(%): percentage of the cortex where association was significant (after adjustment for multiple comparisons)
Peak beta: most significant beta coefficient of SNP
�log p: negative logarithm of p value corresponding to Peak β (adjusted for multiple comparisons)
Gene(s)	SNP	Genomic Position	A1	A2	Freq(A1)	N	Coverage(%)	Peak Brain Region	Peak beta	�log p
KCNK2 (-106,319), CENPF (373,723)	rs864736	chr1:215150260	C	A	0.45	41591	68.92	Left Marginal branch (or part) of the cingulate sulcus	0.3103	30.29
APPL2 (-846,945), NUAK1 (57,006)	rs12146713	chr12:106476805	T	C	0.91	41532	88.51	Right Orbital sulci (H-shaped sulci)	-0.397	24.63
KCNK2 (-102,303), CENPF (377,739)	rs59084003	chr1:215154276	C	T	0.93	41659	71.62	Left Marginal branch (or part) of the cingulate sulcus	0.5337	24.01
OSTN (-275,898), GMNC (-74,021)	rs13089287	chr3:190654424	T	C	0.62	41592	77.7	Right Subcallosal area, subcallosal gyrus	0.27	21.97
LPAR1 (134,904), MUSK (234,369)	rs1409682	chr9:113665419	G	A	0.79	41587	18.24	Left Paracentral lobule and sulcus	-0.2517	19.1
WNT16 (10,033), FAM3C (57,299)	rs2707466	chr7:120979089	C	T	0.55	41612	43.24	Right Inferior occipital gyrus (O3) and sulcus	0.1981	19.1
DLX6 (-419,028), SLC25A13 (-264,374)	rs1880512	chr7:96215832	C	T	0.32	41425	27.7	Left Triangular part of the inferior frontal gyrus	-0.2639	18.3
SLC6A20 (23,933), SACM1L (83,341)	rs17279437	chr3:45814094	G	A	0.9	41666	31.76	Left Superior parietal lobule (lateral part of P1)	0.3169	15.35
MSL2 (60,653), PPP2R3A (169,521)	rs1393786	chr3:135854035	C	A	0.74	37734	70.95	Right Intraparietal sulcus (interparietal sulcus) and transverse parietal sulci	0.2357	14.09
GNA12 (82,155), AMZ1 (82,648)	rs798489	chr7:2801803	C	T	0.73	41657	16.22	Left Paracentral lobule and sulcus	0.2008	13.47
DHRS3 (131,043), VPS13D (256,571)	rs12125606	chr1:12546694	C	T	0.77	41623	56.08	Left Posterior transverse collateral sulcus	-0.2136	13.41
OSTN (-305,619), GMNC (-44,300)	rs9290959	chr3:190624703	C	A	0.91	41595	70.27	Right Subcallosal area, subcallosal gyrus	-0.3657	13.34
RHEB (-285,800), PRKAG2 (71,401)	rs34802637	chr7:151502809	A	G	0.81	41637	27.03	Left Superior frontal gyrus (F1)	0.1903	12.91
LYVE1 (-83,502), MRVI1 (41,560)	rs4909945	chr11:10673739	T	C	0.31	41537	62.16	Left Parahippocampal gyrus, parahippocampal part of the medial occipito-temporal gyrus, (T5)	-0.1854	11.42
COLEC10 (-72,060), TNFRSF11B (-42,982)	rs2062377	chr8:120007420	T	A	0.43	41592	20.95	Left Lateral orbital sulcus	-0.1907	11.39
LIMD1 (-84,958), LARS2 (121,341)	rs80163550	chr3:45551393	A	G	0.92	41673	28.38	Right Superior parietal lobule (lateral part of P1)	0.301	10.63
STAG1 (230,844), PCCB (271,166)	rs13092193	chr3:136240366	T	C	0.76	41404	62.84	Right Intraparietal sulcus (interparietal sulcus) and transverse parietal sulci	0.2084	10.47
LSG1 (-85,206), XXYLT1 (513,485)	rs4393849	chr3:194478411	A	G	0.68	37703	70.95	Left Superior segment of the circular sulcus of the insula	0.2134	10.33
MUSK (175,618), LPAR1 (193,655)	rs560278	chr9:113606668	C	T	0.75	41463	17.57	Right Paracentral lobule and sulcus	-0.1854	10.09
FBXO31 (167,344), FOXL1 (637,905)	rs1110339	chr16:87250019	C	T	0.41	37670	20.27	Left Straight gyrus, Gyrus rectus	-0.1517	9.12
GDF5OS (5,157), GDF5 (16,585)	rs78110303	chr20:34025983	A	G	0.63	41584	25	Left Anterior part of the cingulate gyrus and sulcus (ACC)	0.1696	8.51
RUNX2 (-349,600), CDC5L (591,245)	rs9472414	chr6:44946506	T	A	0.79	41016	26.35	Right Supramarginal gyrus	0.2159	8.23
WNT3 (58,909), NSF (169,183)	rs199529	chr17:44837217	A	C	0.77	37764	65.54	Left Central sulcus (Rolando’s fissure)	-0.1646	8.06
KCNK2 (-72,892), CENPF (407,150)	rs61819980	chr1:215183687	G	A	0.9	41476	23.65	Left Marginal branch (or part) of the cingulate sulcus	0.2905	7.92
STX6 (29,765), XPR1 (361,143)	rs1411478	chr1:180962282	A	G	0.4	41639	20.27	Left Suborbital sulcus (sulcus rostrales, supraorbital sulcus)	0.1431	7.56
SALL1 (-260,898)	rs8062435	chr16:51446083	T	C	0.67	41625	10.14	Left Paracentral lobule and sulcus	0.1505	7.37
DYSF (264,649), CYP26B1 (416,687)	rs2900976	chr2:71958480	C	T	0.65	41678	40.54	Right Lingual gyrus, ligual part of the medial occipito-temporal gyrus, (O5)	0.1317	7.22
FN1 (55,201), ATIC (69,155)	rs34923683	chr2:216245694	C	A	0.98	41248	17.57	Right Paracentral lobule and sulcus	-0.4658	7.02
NT5C2 (55,155), CNNM2 (219,852)	rs732998	chr10:104897901	T	C	0.92	41581	18.92	Right Long insular gyrus and central sulcus of the insula	-0.3469	6.9
LRRC37A (-55,609), KANSL1 (-46,723)	rs2696671	chr17:44316888	A	G	0.78	41561	64.86	Left Superior segment of the circular sulcus of the insula	-0.1974	6.85
ELOVL1 (-3,240)	rs652941	chr1:43836928	T	C	0.62	41640	37.16	Left Posterior transverse collateral sulcus	-0.146	6.79
PLSCR5 (-730,865), ZIC4 (67,204)	rs10513309	chr3:147054867	T	C	0.75	41625	17.57	Left Superior parietal lobule (lateral part of P1)	-0.165	6.78
CEP120 (31,971), PRDM6 (302,211)	rs6876883	chr5:122727026	G	A	0.56	41651	12.84	Left Superior parietal lobule (lateral part of P1)	0.1431	6.76
MTHFD1L (-151,955), PLEKHG1 (113,732)	rs9371194	chr6:151034730	G	T	0.54	41563	5.41	Right Superior parietal lobule (lateral part of P1)	0.1414	6.73
KLHL38 (-10,848), ANXA13 (73,605)	rs7829564	chr8:124676037	C	T	0.34	37789	58.11	Left Short insular gyri	-0.1919	6.7
STH (-15,841), MAPT (89,028)	rs63750417	chr17:44060775	C	T	0.78	38752	45.27	Right Superior part of the precentral sulcus	-0.1581	6.63
DBNDD1 (-2,196)	rs77576048	chr16:90078724	C	T	0.91	41602	30.41	Left Middle-anterior part of the cingulate gyrus and sulcus (aMCC)	0.2942	6.62
PAWR (133,311), SYT1 (693,118)	rs4842266	chr12:79951566	G	A	0.31	40881	16.89	Left Cuneus (O6)	0.1576	6.55
ARHGAP27 (-41,383), PLEKHM1 (23,731)	rs55663797	chr17:43544379	G	A	0.82	41594	62.16	Right Superior part of the precentral sulcus	-0.1625	6.54
WNT16 (-120,672), CPED1 (219,655)	rs6954210	chr7:120848385	G	A	0.59	41216	12.84	Left Inferior temporal gyrus (T3)	-0.117	6.53
CCRL2 (8,364), LTF (49,241)	rs113010081	chr3:46457412	T	C	0.89	37783	16.89	Left Paracentral lobule and sulcus	0.2253	6.49
AGMO (-12,473), MEOX2 (112,325)	rs6948002	chr7:15614112	A	G	0.79	41648	41.89	Right Pericallosal sulcus (S of corpus callosum)	0.177	6.18
PHYHIPL (-543,913), BICC1 (119,538)	rs12356237	chr10:60392437	A	C	0.58	41600	3.38	Left Paracentral lobule and sulcus	-0.1359	6.17
ALX4 (207)	rs3824915	chr11:44331509	C	G	0.5	41593	27.7	Right Opercular part of the inferior frontal gyrus	0.1667	6.09
PRDM6 (88,999), CEP120 (245,183)	rs179805	chr5:122513814	C	T	0.82	41586	12.16	Right Paracentral lobule and sulcus	0.174	5.96
KCTD3 (21,060), USH2A (834,944)	rs12129661	chr1:215761794	T	C	0.96	41610	37.16	Right Central sulcus (Rolando’s fissure)	0.3376	5.84
MEIS1 (-690,686), SPRED2 (-312,536)	rs7562708	chr2:65971846	T	G	0.38	41340	1.35	Left Fronto-marginal gyrus (of Wernicke) and sulcus	-0.1381	5.83
WNT4 (-228,989), ZBTB40 (-79,897)	rs7524102	chr1:22698447	A	G	0.82	41578	28.38	Left Precentral gyrus	0.14	5.74
NOC3L (83,099), PLCE1 (249,029)	rs2274224	chr10:96039597	G	C	0.56	41578	14.19	Left Inferior segment of the circular sulcus of the insula	-0.156	5.65
GDF6 (-2,601)	rs2245307	chr8:97175620	G	A	0.37	41523	41.22	Right Pericallosal sulcus (S of corpus callosum)	0.1451	5.57
MOBP (-29,215), RPSA (31,702)	rs12495623	chr3:39479881	T	G	0.52	41492	35.81	Right Superior part of the precentral sulcus	0.118	5.48
CYP20A1 (-222,671), WDR12 (-104,044)	rs2351524	chr2:203880992	T	C	0.12	41647	15.54	Left Anterior transverse temporal gyrus (of Heschl)	-0.2456	5.48
KLF3 (-61,010), PTTG2 (642,752)	rs337638	chr4:38604807	T	C	0.62	41563	37.84	Left Superior frontal gyrus (F1)	-0.1142	5.35
NKX62 (2,399), INPP5A (245,834)	rs12775208	chr10:134597157	C	A	0.74	41425	43.24	Right Precentral gyrus	-0.1251	5.28
NOG (-95,826), PCTP (746,895)	rs1372855	chr17:54575234	T	C	0.25	41636	37.16	Right Precentral gyrus	0.1252	5.24
CALD1 (-81,617), BPGM (51,202)	rs4524734	chr7:134382784	C	T	0.65	41594	14.86	Left Superior segment of the circular sulcus of the insula	0.1571	5.24
CCDC88C (-43,597), SMEK1 (48,771)	rs8006817	chr14:91927717	G	A	0.55	41300	4.73	Left Subcallosal area, subcallosal gyrus	-0.1497	5.21
SLC14A2 (-843,695), SETBP1 (90,209)	rs11082407	chr18:42351071	T	C	0.18	41676	12.16	Right Transverse frontopolar gyri and sulci	-0.1713	5.17
SLC38A1 (-101,460), SLC38A2 (2,396)	rs74385174	chr12:46764254	A	G	0.98	41661	30.41	Left Superior segment of the circular sulcus of the insula	-0.5454	5.03
ARRDC3 (-270,507)	rs2962379	chr5:90949682	G	A	0.52	40154	27.03	Right Postcentral gyrus	0.1204	4.98
RUNX2 (-613,790), CDC5L (327,055)	rs227835	chr6:44682316	T	C	0.75	38494	23.65	Left Postcentral gyrus	0.1296	4.97
ZNF268 (22,315), ANHX (32,372)	rs36127550	chr12:133780309	G	T	0.82	41281	50.68	Left Triangular part of the inferior frontal gyrus	-0.1945	4.84
SLC22A5 (11,607), IRF1 (109,440)	rs17622208	chr5:131717050	G	A	0.53	41640	6.76	Right Superior frontal gyrus (F1)	0.1036	4.83
SUPT3H (-98,392), CLIC5 (604,071)	rs2677110	chr6:45444061	C	T	0.66	41574	33.11	Left Subparietal sulcus	0.1674	4.81
PAPOLB (-10,774), RADIL (10,952)	rs4720435	chr7:4912398	G	T	0.72	41625	4.05	Left Paracentral lobule and sulcus	-0.1371	4.8
UMPS (66,096), ITGB5 (90,836)	rs1803825	chr3:124515308	A	G	0.79	41557	12.16	Left Precuneus (medial part of P1)	0.1729	4.74
CYP1B1 (-16,441), ATL2 (284,641)	rs162550	chr2:38319763	C	G	0.28	37722	10.81	Left Superior occipital gyrus (O1)	-0.1454	4.71
Unavailable	rs2267161	chr22:30953295	C	T	0.69	41636	18.92	Left Middle frontal gyrus (F2)	-0.1261	4.66
CYP17A1 (2,783), WBP1L (90,781)	rs1004467	chr10:104594507	A	G	0.91	41661	15.54	Right Long insular gyrus and central sulcus of the insula	-0.2896	4.65
DDHD1 (-797,707), BMP4 (6,007)	rs17563	chr14:54417522	A	G	0.43	41617	2.7	Left Transverse frontopolar gyri and sulci	0.1348	4.64
IAPP (-5,632), SLCO1B1 (236,051)	rs12817281	chr12:21520186	T	G	0.93	37763	9.46	Left Superior parietal lobule (lateral part of P1)	-0.2517	4.63
CBR4 (213,768), PALLD (299,387)	rs1542869	chr4:169717641	T	C	0.08	41663	23.65	Right Superior parietal lobule (lateral part of P1)	0.2285	4.63
APPL2 (-775,874), NUAK1 (128,077)	rs2468217	chr12:106405734	A	C	0.68	41623	9.46	Right Orbital sulci (H-shaped sulci)	-0.1324	4.6
LPAR1 (154,012), MUSK (215,261)	rs10817102	chr9:113646311	C	G	0.7	41598	5.41	Left Superior parietal lobule (lateral part of P1)	-0.137	4.57
TFEB (21,615), MDFI (74,999)	rs17794619	chr6:41681183	G	A	0.87	41628	11.49	Right Paracentral lobule and sulcus	-0.1816	4.53
PKD2 (43,232), ABCG2 (108,013)	rs2728106	chr4:88972051	G	A	0.85	41672	7.43	Right Precuneus (medial part of P1)	-0.1884	4.51
MTHFD1L (-188,174), PLEKHG1 (77,513)	rs57139556	chr6:150998511	A	G	0.92	41653	25	Left Subcentral gyrus (central operculum) and sulci	0.28	4.48
JAG1 (-785,435), BTBD3 (-431,348)	rs6108988	chr20:11440128	T	C	0.63	41616	16.89	Right Anterior occipital sulcus and preoccipital notch (temporo-occipital incisure)	-0.1401	4.47
USP24 (-442,725), PPAP2B (921,731)	rs9436978	chr1:56123510	G	A	0.96	41681	5.41	Right Superior parietal lobule (lateral part of P1)	0.3354	4.45
SNRPD1 (15,540), ABHD3 (76,999)	rs2850568	chr18:19207767	T	G	0.65	41580	19.59	Right Middle temporal gyrus (T2)	-0.1307	4.43
SUPT3H (-3,828)	rs35565233	chr6:45349497	G	A	0.88	41396	21.62	Left Intraparietal sulcus (interparietal sulcus) and transverse parietal sulci	0.2059	4.41
RAB11FIP4 (169,719), COPRS (297,996)	rs11653171	chr17:29888360	G	T	0.56	41547	12.16	Left Precentral gyrus	-0.0999	4.38
RHEB (-287,936), PRKAG2 (69,265)	rs56729506	chr7:151504945	C	T	0.96	41658	8.78	Left Precuneus (medial part of P1)	0.3564	4.37
SLC16A9 (-65,270), CCDC6 (131,308)	rs7908456	chr10:61535106	T	G	0.85	41633	12.84	Right Superior frontal gyrus (F1)	0.1384	4.34
IGF2 (8,280), MRPL23 (185,681)	rs2230949	chr11:2154188	G	A	0.92	41678	4.73	Right Planum polare of the superior temporal gyrus	0.2573	4.3
WNT4 (-180,536), ZBTB40 (-128,350)	rs10917209	chr1:22649994	A	G	0.72	41495	15.54	Right Middle frontal sulcus	-0.1458	4.22
LPAR1 (-266,525), OR2K2 (23,866)	rs78998026	chr9:114066847	A	C	0.89	41567	2.7	Right Paracentral lobule and sulcus	0.1929	4.22
TNS1 (63,717)	rs55718126	chr2:218745134	C	T	0.72	41642	19.59	Right Pericallosal sulcus (S of corpus callosum)	-0.1432	4.22
MOB2 (26,046), BRSK2 (49,549)	rs4963048	chr11:1481930	A	G	0.32	39723	33.78	Right Subparietal sulcus	-0.1621	4.18
AGBL3 (-205,642), CALD1 (1,217)	rs1377296	chr7:134465617	A	C	0.85	41671	13.51	Left Superior segment of the circular sulcus of the insula	-0.1946	4.15
FOXN2 (-248,986), FBXO11 (-159,932)	rs10495949	chr2:48292863	T	C	0.73	41638	18.92	Left Angular gyrus	0.1349	4.15
ANGPT2 (47,955), MCPH1 (108,863)	rs3020219	chr8:6372975	C	T	0.63	41620	7.43	Right Middle frontal gyrus (F2)	-0.1157	4.13
LGR4 (168,831), BBOX1 (262,954)	rs10835157	chr11:27325462	G	A	0.38	41590	14.86	Right Paracentral lobule and sulcus	-0.1226	4.11
SLCO1B3 (-106,193), SLCO1C1 (9,069)	rs10770705	chr12:20857467	A	C	0.34	41465	7.43	Left Paracentral lobule and sulcus	0.1251	4.1
FERD3L (-426,419), TWISTNB (137,248)	rs10248814	chr7:19611462	T	G	0.32	37618	2.03	Right Middle frontal sulcus	0.1456	4.08
ZSCAN31 (-42,104), ZSCAN12 (1,360)	rs2232423	chr6:28366151	A	G	0.89	41639	18.24	Left Inferior segment of the circular sulcus of the insula	0.2211	4.06
C5orf45 (-15,374), TBC1D9B (33,599)	rs272441	chr5:179301260	A	G	0.09	41677	20.27	Left Superior segment of the circular sulcus of the insula	-0.236	4.05
AKAP13 (-237,196), PDE8A (163,094)	rs8037886	chr15:85686764	C	A	0.3	37491	29.73	Left Orbital sulci (H-shaped sulci)	-0.1266	4.04
SLC14A2 (-694,243), SETBP1 (239,661)	rs17788041	chr18:42500523	G	A	0.9	41583	4.73	Left Transverse frontopolar gyri and sulci	-0.2136	4.03
SCAF11 (62,834), ARID2 (198,067)	rs7315731	chr12:46321514	A	T	0.5	41604	17.57	Right Intraparietal sulcus (interparietal sulcus) and transverse parietal sulci	0.1283	4.03
ZNF469 (-205,244), BANP (285,012)	rs28638792	chr16:88288635	G	A	0.63	41452	8.11	Right Inferior occipital gyrus (O3) and sulcus	0.1155	3.98
BMP4 (-413,951), CDKN3 (-26,194)	rs8020656	chr14:54837479	A	G	0.43	41479	7.43	Left Posterior transverse collateral sulcus	-0.1201	3.96
ZCCHC14 (49,625), MAP1LC3B (50,621)	rs73240872	chr16:87476026	A	G	0.97	41639	12.16	Right Fronto-marginal gyrus (of Wernicke) and sulcus	-0.3044	3.93
FAM98A (54,026), RASGRP3 (69,109)	rs4670681	chr2:33770403	G	A	0.83	41182	10.14	Right Lateral occipito-temporal gyrus (fusiform gyrus, O4-T4)	0.1488	3.91
LSG1 (-26,516), XXYLT1 (572,175)	rs13084683	chr3:194419721	T	C	0.62	41605	27.03	Left Superior segment of the circular sulcus of the insula	0.1411	3.87
MPPED2 (-300,851), DCDC1 (488,428)	rs273613	chr11:30902893	T	C	0.33	41556	4.05	Right Paracentral lobule and sulcus	-0.1246	3.86
NCF2 (17,329), SMG7 (100,750)	rs2274064	chr1:183542387	T	C	0.51	41600	20.27	Left Anterior occipital sulcus and preoccipital notch (temporo-occipital incisure)	0.1279	3.86
INPP4B (536,326), IL15 (673,363)	rs1907105	chr4:143231117	G	C	0.57	41597	13.51	Right Lateral occipito-temporal sulcus	0.1235	3.85
THBS2 (153,953), SMOC2 (658,356)	rs62435803	chr6:169500186	A	G	0.84	41654	12.16	Left Angular gyrus	-0.1578	3.85
TCP11 (85,710), ANKS1A (166,673)	rs820091	chr6:35023714	A	G	0.61	41532	3.38	Right Long insular gyrus and central sulcus of the insula	0.16	3.85
AKAP13 (116,913), KLHL25 (297,389)	rs2046341	chr15:86040872	G	A	0.81	41608	25	Right Posterior ramus (or segment) of the lateral sulcus (or fissure)	-0.1899	3.82
LRRC49 (-28,012), LARP6 (-10,456)	rs11072226	chr15:71156953	C	T	0.4	41596	12.84	Right Middle-posterior part of the cingulate gyrus and sulcus (pMCC)	-0.1405	3.81
CDK10 (-18,005), CHMP1A (-10,819)	rs117418297	chr16:89735071	C	T	0.91	41551	13.51	Left Middle-anterior part of the cingulate gyrus and sulcus (aMCC)	0.2394	3.79
ATXN2 (29,724), SH2B3 (164,005)	rs653178	chr12:112007756	C	T	0.47	41627	8.11	Left Calcarine sulcus	0.1183	3.72
ANAPC10 (-57,061), OTUD4 (24,419)	rs36225840	chr4:146076413	C	T	0.95	41381	8.78	Right Middle-anterior part of the cingulate gyrus and sulcus (aMCC)	-0.3257	3.71
PPFIA4 (8,061), MYOG (26,793)	rs61732315	chr1:203028371	G	T	0.81	41671	22.3	Left Opercular part of the inferior frontal gyrus	0.1858	3.7
TRIM38 (19,981), HIST1H1A (35,030)	rs13212534	chr6:25983010	G	A	0.9	41667	10.14	Left Inferior segment of the circular sulcus of the insula	0.2306	3.67
TCEA2 (2,504), RGS19 (13,845)	rs28638160	chr20:62697000	C	A	0.76	41604	19.59	Right Medial orbital sulcus (olfactory sulcus)	0.1316	3.66
ARHGAP20 (-442,964), COLCA2 (-143,562)	rs73021576	chr11:111026414	G	A	0.79	41559	8.11	Right Precuneus (medial part of P1)	0.152	3.63
IGF2 (-18,606), INS (1,361)	rs3842752	chr11:2181073	G	A	0.77	41670	11.49	Right Postcentral gyrus	-0.1293	3.62
SFMBT2 (-170,707), ITIH5 (86,925)	rs41298373	chr10:7622009	G	A	0.9	41677	19.59	Left Sulcus intermedius primus (of Jensen)	-0.2328	3.62
SLC22A7 (4,150), CRIP3 (6,384)	rs2270860	chr6:43270151	C	T	0.7	41638	10.81	Left Paracentral lobule and sulcus	-0.124	3.62
LPAR1 (169,257), MUSK (200,016)	rs55779048	chr9:113631066	A	G	0.97	39584	2.03	Right Paracentral lobule and sulcus	-0.375	3.61
MTSS1L (28,980), IL34 (77,192)	rs8046424	chr16:70690989	G	C	0.5	41390	6.76	Left Middle frontal gyrus (F2)	0.1082	3.59
AMPD3 (-102,109), ADM (43,489)	rs78350310	chr11:10370119	C	T	0.95	41657	14.86	Left Lateral occipito-temporal gyrus (fusiform gyrus, O4-T4)	-0.2717	3.58
CRADD (-92,989), SOCS2 (14,915)	rs11107116	chr12:93978504	G	T	0.78	41649	2.7	Left Precuneus (medial part of P1)	0.1558	3.58
BMPR1B (188,895), UNC5C (308,633)	rs4699413	chr4:96161724	G	A	0.65	41482	3.38	Left Lingual gyrus, ligual part of the medial occipito-temporal gyrus, (O5)	0.1096	3.54
RPL27A (47,683), ST5 (180,858)	rs3812762	chr11:8751640	G	C	0.69	41550	22.3	Right Intraparietal sulcus (interparietal sulcus) and transverse parietal sulci	0.1337	3.53
SUPT3H (-280,451), CLIC5 (422,012)	rs190364446	chr6:45626120	C	T	0.92	41621	4.73	Right Precuneus (medial part of P1)	0.226	3.47
PSIP1 (-389,755), BNC2 (969,933)	rs1891212	chr9:15900771	C	A	0.57	41644	8.11	Left Orbital part of the inferior frontal gyrus	0.1161	3.47
PITPNM2 (-11,765), MPHOSPH9 (99,702)	rs1790122	chr12:123606739	G	A	0.3	38802	11.49	Right Superior occipital gyrus (O1)	0.1333	3.4
IRS2 (76,440)	rs11618612	chr13:110362475	C	T	0.74	41583	27.03	Right Medial orbital sulcus (olfactory sulcus)	0.126	3.38
CEP120 (135,912), PRDM6 (198,270)	rs11954944	chr5:122623085	C	T	0.81	41575	5.41	Left Temporal pole	0.134	3.37
FBXO31 (142,436), FOXL1 (662,813)	rs1966575	chr16:87274927	A	G	0.69	41592	4.05	Left Superior parietal lobule (lateral part of P1)	-0.1238	3.35
SLC14A2 (-65,049), SETBP1 (868,855)	rs67882421	chr18:43129717	T	G	0.91	41599	8.78	Left Parieto-occipital sulcus (or fissure)	-0.2356	3.33
TP53INP2 (2,852), NCOA6 (114,497)	rs6060003	chr20:33294945	T	C	0.55	41633	14.19	Left Medial orbital sulcus (olfactory sulcus)	0.1115	3.33
SOX15 (2,678), MPDU1 (3,846)	rs10852891	chr17:7490810	G	A	0.82	41658	6.08	Right Sulcus intermedius primus (of Jensen)	-0.1697	3.32
ANGPT1 (-64,802), RSPO2 (520,837)	rs6993722	chr8:108575039	G	A	0.52	41598	13.51	Right Lingual gyrus, ligual part of the medial occipito-temporal gyrus, (O5)	-0.0984	3.32
LIMS1 (-21,607), GCC2 (184,870)	rs10164699	chr2:109249886	T	C	0.55	41504	14.86	Right Long insular gyrus and central sulcus of the insula	-0.1504	3.32
ARMC2 (-181,441), FOXO3 (106,116)	rs2153960	chr6:108988184	G	A	0.3	41482	3.38	Right Lateral occipito-temporal gyrus (fusiform gyrus, O4-T4)	0.1166	3.3
MPPED2 (-608,729), DCDC1 (180,550)	rs16921914	chr11:31210771	G	A	0.72	41646	2.7	Right Paracentral lobule and sulcus	0.1242	3.3
TTC27 (-3,922)	rs6723226	chr2:32849207	A	G	0.65	41572	1.35	Left Parahippocampal gyrus, parahippocampal part of the medial occipito-temporal gyrus, (T5)	-0.1182	3.29
BCL11A (171,874)	rs2540917	chr2:60608759	T	C	0.6	41600	2.7	Right Precuneus (medial part of P1)	-0.123	3.28
MAD2L1 (-649,471), PRDM5 (206,305)	rs843554	chr4:121637699	C	A	0.5	41416	12.84	Left Superior frontal sulcus	-0.1039	3.26
ABT1 (-15,145), HMGN4 (43,403)	rs13198716	chr6:26582035	C	T	0.89	41514	14.86	Left Inferior segment of the circular sulcus of the insula	0.2118	3.23
OR2B2 (974)	rs34788973	chr6:27879200	C	A	0.89	40745	14.86	Left Inferior segment of the circular sulcus of the insula	0.2129	3.21
MYH7B (2,550), TRPC4AP (114,919)	rs11906160	chr20:33565755	G	A	0.9	41668	11.49	Left Suborbital sulcus (sulcus rostrales, supraorbital sulcus)	0.1758	3.19
BCL2L11 (-268,748), ACOXL (119,609)	rs10180020	chr2:111609758	G	A	0.29	41567	4.05	Left Paracentral lobule and sulcus	0.1215	3.19
CORO6 (-5,845), SSH2 (301,409)	rs3809789	chr17:27955761	G	A	0.53	41600	9.46	Right Orbital part of the inferior frontal gyrus	-0.1091	3.18
ROCK1 (121,577)	rs8085654	chr18:18570235	G	A	0.6	41557	10.14	Right Middle temporal gyrus (T2)	-0.1152	3.18
DYSF (153,289), CYP26B1 (528,047)	rs6546706	chr2:71847120	G	T	0.52	41532	8.78	Right Postcentral gyrus	-0.1039	3.16
BNC2 (130,594)	rs10756801	chr9:16740110	G	T	0.37	41568	13.51	Left Subparietal sulcus	-0.1466	3.15
SMAD2 (-215,385), ZBTB7C (19,041)	rs78384219	chr18:45672896	C	T	0.81	41213	29.05	Right Central sulcus (Rolando’s fissure)	-0.1379	3.14
AKT3 (103,363), SDCCAG8 (490,710)	rs11586029	chr1:243910067	C	T	0.33	41565	6.76	Left Intraparietal sulcus (interparietal sulcus) and transverse parietal sulci	-0.1295	3.13
SPAG17 (-158,876), TBX15 (645,458)	rs10923551	chr1:118886721	A	C	0.53	41507	3.38	Right Supramarginal gyrus	-0.1288	3.13
CLDN20 (-225,370), TIAM2 (205,947)	rs60574493	chr6:155359777	G	A	0.86	41452	2.03	Left Supramarginal gyrus	-0.1755	3.12
Unavailable	rs5756168	chr22:36774812	T	C	0.9	41550	7.43	Right Middle-posterior part of the cingulate gyrus and sulcus (pMCC)	-0.215	3.12
EML6 (-252,658), SPTBN1 (15,600)	rs9677271	chr2:54699021	T	C	0.84	41545	11.49	Right Inferior frontal sulcus	0.1696	3.12
SMARCAD1 (-201,702), ATOH1 (177,019)	rs280104	chr4:94927060	C	A	0.55	41614	4.73	Left Lingual gyrus, ligual part of the medial occipito-temporal gyrus, (O5)	-0.101	3.11
MLLT10 (214,538), DNAJC1 (254,845)	rs6482190	chr10:22037809	A	G	0.28	38830	4.73	Left Posterior-ventral part of the cingulate gyrus (vPCC, isthmus of the cingulate gyrus)	-0.1371	3.11
USP35 (25,321), GAB2 (203,579)	rs2450136	chr11:77925273	T	G	0.83	41670	9.46	Left Parieto-occipital sulcus (or fissure)	0.1786	3.1
FBLN2 (-9,460), HDAC11 (59,507)	rs62234375	chr3:13581171	C	A	0.89	41644	5.41	Right Lateral orbital sulcus	-0.1788	3.1
SLC15A1 (-172,645), DOCK9 (52,692)	rs7339203	chr13:99577552	C	T	0.3	41587	2.03	Right Superior parietal lobule (lateral part of P1)	0.1209	3.08
TNIK (-332,042), PLD1 (18,046)	rs3934620	chr3:171510238	C	T	0.69	41655	2.7	Right Superior frontal sulcus	0.1129	3.06
IRX4 (-592,458), IRX2 (271,987)	rs10475154	chr5:2479789	T	G	0.7	41628	2.7	Left Paracentral lobule and sulcus	-0.1185	3.05
GATA6 (-265,224), MIB1 (162,900)	rs16960907	chr18:19484180	C	T	0.32	41628	6.08	Left Transverse temporal sulcus	0.149	3.05
RUNX1T1 (-76,344), TRIQK (794,324)	rs112069675	chr8:93184049	G	C	0.97	41591	6.08	Left Superior frontal sulcus	0.3152	3.04
PLCL1 (122,895)	rs1401092	chr2:198792320	C	A	0.68	41559	5.41	Right Inferior temporal gyrus (T3)	0.1006	3.04
ARHGAP20 (-472,708), COLCA2 (-113,818)	rs58066679	chr11:111056158	G	A	0.92	41684	1.35	Left Subcallosal area, subcallosal gyrus	0.2328	3.03
MITF (7,907)	rs56386221	chr3:69796492	A	G	0.77	41581	3.38	Right Temporal pole	0.1245	3.03
MRPL39 (304,521)	rs35830372	chr21:26675308	T	G	0.96	41588	1.35	Left Orbital part of the inferior frontal gyrus	0.2729	3.02
NT5C2 (55,071), CNNM2 (219,936)	rs11598702	chr10:104897985	T	C	0.61	41621	4.73	Right Long insular gyrus and central sulcus of the insula	0.15	3
Unavailable	rs6001807	chr22:40554008	T	G	0.4	41573	9.46	Left Cuneus (O6)	0.115	3
COL21A1 (722)	rs3857614	chr6:56111822	G	A	0.59	41569	2.03	Left Parahippocampal gyrus, parahippocampal part of the medial occipito-temporal gyrus, (T5)	0.1115	2.99
LOXL1 (-5,648), TBC1D21 (47,184)	rs56116666	chr15:74213151	G	A	0.93	41678	4.73	Right Transverse temporal sulcus	0.3135	2.98
AXIN2 (-441,782), CEP112 (188,441)	rs12946943	chr17:63999546	G	A	0.58	41574	3.38	Right Paracentral lobule and sulcus	0.1107	2.98
KDM2B (35,424), RNF34 (145,544)	rs4981016	chr12:121983465	G	A	0.49	41590	7.43	Right Middle frontal sulcus	0.1172	2.98
TMEM258 (8,726), MYRF (31,236)	rs174535	chr11:61551356	T	C	0.65	41383	8.78	Left Transverse frontopolar gyri and sulci	-0.1234	2.97
KIF1B (826)	rs11121529	chr1:10271688	C	G	0.88	41639	2.7	Left Anterior segment of the circular sulcus of the insula	0.1864	2.96
Unavailable	rs5758179	chr22:41406919	G	A	0.7	41612	2.03	Left Cuneus (O6)	-0.1227	2.96
SUPT3H (-301,953), CLIC5 (400,510)	rs9472548	chr6:45647622	G	A	0.79	37766	4.05	Left Superior occipital sulcus and transverse occipital sulcus	-0.1532	2.95
SRR (-228,514), HIC1 (18,881)	rs9901671	chr17:1978484	T	C	0.4	41528	4.05	Left Superior frontal sulcus	0.1028	2.95
SETD2 (-76,847), KIF9 (42,034)	rs2276853	chr3:47282303	G	A	0.4	41473	14.19	Left Planum polare of the superior temporal gyrus	0.1251	2.95
CBR4 (228,898), PALLD (284,257)	rs13116200	chr4:169702511	A	G	0.59	41607	3.38	Right Anterior segment of the circular sulcus of the insula	0.1282	2.94
C1QTNF4 (-46,722), MTCH2 (1,243)	rs7120548	chr11:47662932	T	C	0.7	41615	13.51	Left Lingual gyrus, ligual part of the medial occipito-temporal gyrus, (O5)	0.1077	2.93
ROCK1 (-202,719), GREB1L (-49,024)	rs8099122	chr18:18894530	T	C	0.57	37760	10.81	Right Middle temporal gyrus (T2)	-0.1168	2.93
PRDM6 (20,022), CEP120 (314,160)	rs335147	chr5:122444837	T	C	0.79	41612	4.05	Right Lateral occipito-temporal gyrus (fusiform gyrus, O4-T4)	0.1266	2.93
IAPP (-68,384), SLCO1B1 (173,299)	rs11568563	chr12:21457434	T	G	0.94	41680	4.73	Left Superior parietal lobule (lateral part of P1)	0.2296	2.92
UCP2 (13,217), DNAJB13 (19,772)	rs72982975	chr11:73681135	G	A	0.75	41659	14.86	Left Pericallosal sulcus (S of corpus callosum)	-0.1383	2.92
PLEKHM1 (-237,085), CRHR1 (-56,717)	rs9303521	chr17:43805194	T	G	0.46	41625	10.14	Right Lateral occipito-temporal gyrus (fusiform gyrus, O4-T4)	0.1033	2.91
SATB2 (199,452)	rs17195804	chr2:200123367	G	A	0.45	41610	5.41	Left Planum temporale or temporal plane of the superior temporal gyrus	-0.1334	2.9
AOAH (-652,102), ELMO1 (72,598)	rs2701014	chr7:37416254	A	G	0.66	41582	2.7	Left Superior parietal lobule (lateral part of P1)	-0.1161	2.9
MAP4 (90,479), DHX30 (195,866)	rs11711953	chr3:48040283	C	T	0.93	41614	9.46	Right Planum polare of the superior temporal gyrus	-0.2352	2.89
CRYBA1 (-38,827), MYO18A (-27,625)	rs12939740	chr17:27535054	T	C	0.6	41541	5.41	Left Posterior-ventral part of the cingulate gyrus (vPCC, isthmus of the cingulate gyrus)	-0.1164	2.88
PPWD1 (-4,113), CENPK (4,045)	rs378712	chr5:64854953	C	A	0.44	41609	3.38	Right Intraparietal sulcus (interparietal sulcus) and transverse parietal sulci	0.117	2.88
JAG1 (-31,683)	rs2423512	chr20:10686376	A	C	0.46	40980	14.19	Left Posterior-dorsal part of the cingulate gyrus (dPCC)	-0.135	2.88
NEURL1 (84,393), SH3PXD2A (277,036)	rs11191734	chr10:105338128	G	A	0.68	41588	12.16	Left Long insular gyrus and central sulcus of the insula	0.1425	2.88
LMO3 (-197,936)	rs10846431	chr12:16958019	G	A	0.39	41462	6.08	Right Postcentral sulcus	0.1178	2.88
Unavailable	rs118096969	chr22:28281348	G	A	0.95	39807	2.03	Left Subcentral gyrus (central operculum) and sulci	-0.2935	2.87
AGMO (-93,779), MEOX2 (31,019)	rs6461200	chr7:15695418	A	G	0.24	41650	2.7	Right Posterior transverse collateral sulcus	0.119	2.87
Unavailable	rs134175	chr22:28619883	C	A	0.06	41671	0.68	Left Subcentral gyrus (central operculum) and sulci	0.2795	2.84
GRIK4 (-37,942), ARHGEF12 (136,740)	rs10790383	chr11:120344526	C	T	0.6	41594	1.35	Left Paracentral lobule and sulcus	0.1077	2.83
SLCO4C1 (239,720)	rs80320343	chr5:101392533	T	C	0.98	40687	3.38	Right Middle occipital gyrus (O2, lateral occipital gyrus)	0.3831	2.82
IGFBP3 (-47,261)	rs11977526	chr7:46008110	G	A	0.6	41654	4.05	Right Long insular gyrus and central sulcus of the insula	-0.146	2.82
MLH1 (-1,361), EPM2AIP1 (1,333)	rs4647200	chr3:37033462	T	G	0.95	41628	1.35	Left Triangular part of the inferior frontal gyrus	-0.2898	2.82
MKX (-98,699), ARMC4 (154,290)	rs915175	chr10:28133687	C	T	0.3	41602	12.16	Left Lateral occipito-temporal sulcus	-0.1189	2.82
PDPR (980)	rs4985397	chr16:70148508	G	A	0.62	41490	8.78	Left Middle frontal gyrus (F2)	-0.1039	2.81
FHL5 (-22,576), UFL1 (18,201)	rs12207570	chr6:96987884	T	G	0.81	41169	7.43	Right Subcallosal area, subcallosal gyrus	0.1633	2.77
SLC14A2 (-12,424), SETBP1 (921,480)	rs16978425	chr18:43182342	T	C	0.94	41654	8.78	Left Parieto-occipital sulcus (or fissure)	-0.2678	2.76
MUC1 (639)	rs4072037	chr1:155162067	C	T	0.46	41616	3.38	Left Lingual gyrus, ligual part of the medial occipito-temporal gyrus, (O5)	0.097	2.75
NYAP1 (-4,936), TSC22D4 (288)	rs11559117	chr7:100076614	A	G	0.81	41547	3.38	Right Middle occipital gyrus (O2, lateral occipital gyrus)	-0.1398	2.73
KAT6B (-348,885), ADK (326,512)	rs7100550	chr10:76237498	C	T	0.27	41555	6.08	Right Medial orbital sulcus (olfactory sulcus)	-0.1184	2.73
RSPO3 (-588,589), CENPW (189,841)	rs1490384	chr6:126851160	C	T	0.5	41490	10.14	Left Parahippocampal gyrus, parahippocampal part of the medial occipito-temporal gyrus, (T5)	-0.1072	2.73
MPDZ (-740,738), NFIB (293,366)	rs7046174	chr9:14020300	C	G	0.45	41590	4.05	Right Paracentral lobule and sulcus	-0.1066	2.71
CDK5RAP3 (6,630), COPZ2 (60,103)	rs7503584	chr17:46055036	G	A	0.79	41595	6.76	Left Middle frontal gyrus (F2)	0.1225	2.71
MPHOSPH6 (60,290), HSD17B2 (74,705)	rs10514528	chr16:82143541	G	C	0.63	41587	3.38	Right Parieto-occipital sulcus (or fissure)	0.1246	2.71
CDKN2AIPNL (-101,072), JADE2 (-13,138)	rs4559047	chr5:133848660	C	T	0.41	41534	3.38	Right Parahippocampal gyrus, parahippocampal part of the medial occipito-temporal gyrus, (T5)	0.0999	2.68
CIC (4,774), PAFAH1B3 (13,339)	rs3826706	chr19:42793590	G	A	0.42	41623	3.38	Left Anterior transverse collateral sulcus	0.1097	2.68
ADAMTSL4 (-36,911), ECM1 (4,436)	rs13294	chr1:150484987	G	A	0.6	41605	3.38	Left Middle frontal gyrus (F2)	-0.1013	2.67
Unavailable	rs5771362	chr22:50513405	A	C	0.74	41628	2.03	Left Postcentral sulcus	0.1173	2.67
NEK10 (-62,025), SLC4A7 (25,309)	rs3755652	chr3:27472936	C	T	0.73	41667	5.41	Left Paracentral lobule and sulcus	0.1177	2.66
NOV (9,608), ENPP2 (212,917)	rs117882958	chr8:120438153	G	T	0.97	41689	10.14	Right Inferior frontal sulcus	0.3599	2.66
SLC10A6 (63,910), PTPN13 (191,039)	rs989902	chr4:87706506	T	G	0.58	41565	2.03	Right Anterior segment of the circular sulcus of the insula	0.1247	2.66
STX18 (-240,826), MSX1 (-76,813)	rs2933568	chr4:4784580	T	C	0.32	41451	4.05	Right Inferior segment of the circular sulcus of the insula	0.1429	2.65
PRL (-445,674)	rs10498712	chr6:22743403	A	G	0.7	41631	8.78	Right Superior segment of the circular sulcus of the insula	0.1458	2.63
TXNDC5 (12,900), BMP6 (171,118)	rs73719371	chr6:7898147	A	G	0.91	41632	6.08	Right Lingual gyrus, ligual part of the medial occipito-temporal gyrus, (O5)	0.1595	2.63
NOV (78,448), ENPP2 (144,077)	rs7845412	chr8:120506993	A	G	0.57	41608	3.38	Right Long insular gyrus and central sulcus of the insula	0.1423	2.63
SLC14A2 (-768,883), SETBP1 (165,021)	rs687971	chr18:42425883	G	T	0.68	41267	2.7	Left Transverse frontopolar gyri and sulci	0.1223	2.63
WNT16 (-5,092), CPED1 (335,235)	rs3757552	chr7:120963965	A	G	0.88	41553	4.73	Right Inferior temporal gyrus (T3)	-0.1387	2.62
Unavailable	rs9606854	chr22:31930567	C	T	0.76	41419	5.41	Left Lateral occipito-temporal gyrus (fusiform gyrus, O4-T4)	0.124	2.62
MARCKS (-922,050), RFPL4B (587,960)	rs1481307	chr6:113256491	A	G	0.82	41588	10.14	Right Supramarginal gyrus	0.1606	2.61
ENPP6 (10,661), STOX2 (301,945)	rs11737718	chr4:185128453	A	G	0.75	41579	1.35	Left Superior parietal lobule (lateral part of P1)	-0.1241	2.61
COG6 (163,542), FOXO1 (847,379)	rs9594373	chr13:40393355	T	C	0.64	40734	3.38	Right Superior parietal lobule (lateral part of P1)	0.1118	2.6
CST7 (-473,768), SYNDIG1 (6,264)	rs75976164	chr20:24456098	T	C	0.96	41051	3.38	Left Suborbital sulcus (sulcus rostrales, supraorbital sulcus)	0.2803	2.6
BCL2 (71,488), PHLPP1 (533,191)	rs12970840	chr18:60915873	C	T	0.81	41579	4.05	Right Superior segment of the circular sulcus of the insula	-0.1713	2.6
ATXN2L (7,364), TUFM (15,952)	rs12443881	chr16:28841777	C	T	0.61	41572	4.73	Right Anterior transverse collateral sulcus	-0.118	2.59
C1GALT1 (119,607), COL28A1 (233,632)	rs10085520	chr7:7341852	G	A	0.89	41617	0.68	Right Orbital sulci (H-shaped sulci)	0.1641	2.59
SKAP1 (-47,717), HOXB1 (53,091)	rs17697950	chr17:46555268	A	G	0.75	41536	4.73	Left Middle frontal gyrus (F2)	0.1138	2.59
MSX1 (4,853), CYTL1 (154,954)	rs13435489	chr4:4866245	T	C	0.94	37738	1.35	Right Lateral occipito-temporal gyrus (fusiform gyrus, O4-T4)	0.2136	2.57
FOXD2 (72,693), TRABD2B (488,186)	rs12143164	chr1:47974381	C	T	0.37	41580	2.7	Right Superior part of the precentral sulcus	0.0982	2.57
RHEB (-287,490), PRKAG2 (69,711)	rs10257529	chr7:151504499	G	A	0.48	41534	4.73	Left Superior parietal lobule (lateral part of P1)	-0.1066	2.57
DYNAP (-295,959), C18orf54 (77,477)	rs3936759	chr18:51962431	T	C	0.09	41660	0.68	Left Fronto-marginal gyrus (of Wernicke) and sulcus	-0.1797	2.57
NXPH4 (-83,295), LRP1 (5,002)	rs11172113	chr12:57527283	T	C	0.59	41525	4.05	Right Medial orbital sulcus (olfactory sulcus)	0.105	2.56
PRTG (-39,871), NEDD4 (134,282)	rs12593459	chr15:56075047	T	C	0.95	41627	2.7	Left Parieto-occipital sulcus (or fissure)	0.2822	2.56
ZEB2 (-514,456)	rs2243647	chr2:145793076	G	A	0.61	41570	3.38	Right Subparietal sulcus	0.1313	2.55
ANGPTL2 (17,053), RALGPS1 (191,057)	rs999092	chr9:129868109	A	G	0.55	41629	6.76	Right Occipital pole	-0.0865	2.55
TRAF3IP2 (-240,739), FYN (26,468)	rs72944217	chr6:112168187	T	C	0.94	41567	5.41	Right Angular gyrus	0.2394	2.55
Unavailable	rs13248837	chr8:112628983	G	T	0.5	41597	4.73	Left Inferior segment of the circular sulcus of the insula	-0.1227	2.53
BTN3A2 (-55,551), HIST1H4H (-24,147)	rs10484439	chr6:26309908	G	A	0.9	41677	9.46	Left Inferior segment of the circular sulcus of the insula	0.1996	2.52
COX6B2 (552)	rs11084396	chr19:55865527	C	T	0.45	41450	3.38	Right Superior parietal lobule (lateral part of P1)	0.1053	2.52
USP49 (15,038), TOMM6 (92,662)	rs34718512	chr6:41848061	C	T	0.97	41686	5.41	Right Marginal branch (or part) of the cingulate sulcus	-0.3779	2.52
EGLN3 (-419,639), SPTSSA (91,637)	rs77335476	chr14:34839925	G	A	0.99	41669	1.35	Left Fronto-marginal gyrus (of Wernicke) and sulcus	-0.5625	2.52
ZNF629 (-98,934), BCL7C (8,825)	rs11150599	chr16:30897456	T	C	0.4	41455	8.11	Left Straight gyrus, Gyrus rectus	0.0975	2.52
COL4A4 (68,856), RHBDD1 (259,303)	rs12989872	chr2:227959973	G	A	0.25	41622	9.46	Right Supramarginal gyrus	0.1387	2.52
ZNF768 (23,807), ITGAL (30,125)	rs4341759	chr16:30514103	G	A	0.61	41320	6.08	Right Medial orbital sulcus (olfactory sulcus)	0.1057	2.52
Unavailable	rs8140207	chr22:38130459	G	T	0.72	41666	2.03	Left Paracentral lobule and sulcus	0.1141	2.52
SCAP (-22,367), ELP6 (15,282)	rs13059519	chr3:47539969	C	T	0.4	41594	8.11	Left Planum polare of the superior temporal gyrus	0.1197	2.51
CTDSPL (-325,749), ITGA9 (84,307)	rs114595975	chr3:37577916	G	A	0.95	41693	2.03	Left Triangular part of the inferior frontal gyrus	-0.2837	2.51
AP3M1 (50,723), VCL (102,227)	rs17743339	chr10:75860098	A	G	0.26	41604	8.11	Left Straight gyrus, Gyrus rectus	-0.1082	2.51
APPL2 (-672,969), NUAK1 (230,982)	rs78163848	chr12:106302829	C	T	0.98	41667	9.46	Right Posterior ramus (or segment) of the lateral sulcus (or fissure)	-0.4958	2.5
UNC80 (-118,802), MAP2 (73,771)	rs2271252	chr2:210517915	T	C	0.9	41647	7.43	Right Middle-anterior part of the cingulate gyrus and sulcus (aMCC)	-0.2146	2.5
IL3 (-34,444), ACSL6 (-14,424)	rs17674015	chr5:131361778	C	A	0.64	41598	4.73	Right Superior frontal gyrus (F1)	0.0891	2.49
IGF2 (93,751), MRPL23 (100,210)	rs7479065	chr11:2068717	A	G	0.25	41600	2.7	Left Postcentral gyrus	0.1016	2.49
STRBP (38,782), GPR21 (195,268)	rs2488597	chr9:125992073	A	G	0.84	41625	2.7	Right Inferior part of the precentral sulcus	-0.1628	2.49
BIRC6 (-2,337)	rs12612824	chr2:32579759	C	T	0.68	37785	1.35	Left Parahippocampal gyrus, parahippocampal part of the medial occipito-temporal gyrus, (T5)	-0.1169	2.49
GAS1 (-291,938), DAPK1 (-258,755)	rs6559971	chr9:89854041	G	A	0.58	41589	1.35	Right Middle frontal sulcus	-0.1136	2.49
PLEKHG2 (3,812), RPS16 (19,552)	rs2277743	chr19:39907036	C	T	0.82	40368	1.35	Right Paracentral lobule and sulcus	-0.1384	2.49
SENP8 (-687,935), THSD4 (331,967)	rs6494926	chr15:71721257	G	A	0.33	41585	5.41	Left Supramarginal gyrus	-0.1207	2.48
FNDC1 (9,524), SOD2 (514,408)	rs295327	chr6:159599952	A	G	0.46	41400	1.35	Right Middle frontal sulcus	-0.1127	2.48
DNAJC5 (22,680), UCKL1 (38,554)	rs2427553	chr20:62549214	C	A	0.78	41640	4.73	Right Postcentral gyrus	0.1178	2.47
PARL (508)	rs6803120	chr3:183602187	T	G	0.27	41598	2.03	Right Subcallosal area, subcallosal gyrus	0.1376	2.47
QPCT (32,123), CDC42EP3 (295,495)	rs17020628	chr2:37603839	A	G	0.89	41604	1.35	Left Superior occipital sulcus and transverse occipital sulcus	0.1774	2.47
GPR21 (-76,883), RABGAP1 (16,636)	rs10818769	chr9:125719923	C	G	0.15	37767	4.73	Right Inferior part of the precentral sulcus	0.1765	2.47
ZNF334 (-10,276), OCSTAMP (26,745)	rs6011978	chr20:45152468	C	A	0.81	41638	4.73	Right Pericallosal sulcus (S of corpus callosum)	-0.1414	2.47
PGLS (-4,627)	rs11671357	chr19:17617811	G	A	0.85	41567	4.05	Right Superior temporal sulcus (parallel sulcus)	0.1631	2.46
WT1 (-140,573), EIF3M (-7,623)	rs80067584	chr11:32597748	C	A	0.94	41467	6.08	Right Anterior segment of the circular sulcus of the insula	-0.2625	2.44
WNT16 (-92,222), CPED1 (248,105)	rs35793694	chr7:120876835	A	G	0.92	41570	3.38	Right Central sulcus (Rolando’s fissure)	0.1896	2.44
ERCC6L2 (-279,817), PTCH1 (-87,224)	rs882130	chr9:98358166	T	C	0.76	37774	1.35	Right Temporal pole	0.1198	2.43
ASTN2 (-182,747), TLR4 (-106,556)	rs10983708	chr9:120360094	A	C	0.81	41619	2.03	Right Lateral occipito-temporal sulcus	0.1361	2.43
FCGR3A (-79,837), FCGR3B (1,342)	rs5030738	chr1:161599654	G	T	0.98	41666	4.73	Left Intraparietal sulcus (interparietal sulcus) and transverse parietal sulci	0.4121	2.43
HPGDS (41,474), SMARCAD1 (93,792)	rs75907988	chr4:95222553	G	A	0.92	41663	0.68	Left Occipital pole	-0.161	2.42
TNFSF12TNFSF13 (-51,601), POLR2A (13,131)	rs2228128	chr17:7400815	T	C	0.7	41527	7.43	Left Superior occipital sulcus and transverse occipital sulcus	0.1213	2.41
CHSY1 (19,790), LRRK1 (312,928)	rs11636362	chr15:101772347	C	T	0.78	41613	4.05	Left Pericallosal sulcus (S of corpus callosum)	0.1379	2.41
GULP1 (-697,098), TFPI (-41,243)	rs4667178	chr2:188460461	T	C	0.42	41492	13.51	Right Middle frontal gyrus (F2)	0.0977	2.41
AHSA2 (20,958), USP34 (272,283)	rs777589	chr2:61425621	T	C	0.38	41526	4.05	Right Straight gyrus, Gyrus rectus	0.0954	2.4
LIMCH1 (-1,939)	rs61538223	chr4:41360865	T	C	0.89	41567	2.03	Left Paracentral lobule and sulcus	-0.1619	2.4
XPO1 (-74,601), FAM161A (241,170)	rs7594191	chr2:61840018	C	T	0.41	41553	2.7	Left Straight gyrus, Gyrus rectus	0.0953	2.4
MSI2 (215,023), CCDC182 (273,756)	rs2908826	chr17:55548917	A	G	0.18	41613	0.68	Right Lateral orbital sulcus	0.1371	2.4
ANKRD34B (-53,767), MTRNR2L2 (26,782)	rs12517451	chr5:79920073	C	T	0.76	40536	1.35	Left Occipital pole	-0.105	2.4
ZNF184 (26,973), ZNF391 (57,428)	rs13195040	chr6:27413924	A	G	0.89	41665	8.11	Left Inferior segment of the circular sulcus of the insula	0.1919	2.39
MARCKS (25,999), HDAC2 (87,910)	rs562031	chr6:114204539	C	T	0.85	41680	4.73	Right Anterior segment of the circular sulcus of the insula	-0.1672	2.39
PPAP2C (-5,608), MIER2 (48,016)	rs114187424	chr19:296777	G	A	0.98	40300	7.43	Left Precentral gyrus	0.3435	2.38
SPAG17 (-410,382), TBX15 (393,952)	rs4659105	chr1:119138227	A	G	0.49	41577	8.11	Right Triangular part of the inferior frontal gyrus	-0.1127	2.38
POGK (-947,733), UCK2 (64,826)	rs3806333	chr1:165861593	T	C	0.44	41508	3.38	Right Paracentral lobule and sulcus	-0.1034	2.38
PCMTD2 (-7,711), MYT1 (83,584)	rs2427629	chr20:62879410	G	A	0.54	41536	4.05	Right Fronto-marginal gyrus (of Wernicke) and sulcus	-0.0967	2.37
SALL1 (196,436), CYLD (212,080)	rs17228232	chr16:50988750	G	A	0.81	41609	5.41	Left Angular gyrus	0.1315	2.37
CYP3A7 (-23,257), CYP3A4 (25,913)	rs3735451	chr7:99355975	T	C	0.89	41584	1.35	Right Orbital part of the inferior frontal gyrus	0.1608	2.37
ZFP36L2 (-279,076), THADA (90,290)	rs7578597	chr2:43732823	T	C	0.89	41643	1.35	Right Postcentral gyrus	0.1536	2.37
FUK (-42,741), ST3GAL2 (-11,043)	rs117136893	chr16:70445583	T	C	0.98	40391	2.03	Right Middle-anterior part of the cingulate gyrus and sulcus (aMCC)	0.502	2.37
DYNLL1 (10,070), COQ5 (49,263)	rs34179846	chr12:120917722	T	C	0.9	41642	5.41	Right Middle frontal gyrus (F2)	-0.1591	2.36
SPPL3 (67,996), ACADS (110,641)	rs989986	chr12:121274178	A	C	0.52	38979	4.05	Left Middle frontal gyrus (F2)	-0.0994	2.36
RADIL (-1,663)	rs7782329	chr7:4925012	T	C	0.87	41565	1.35	Left Paracentral lobule and sulcus	-0.1486	2.35
DNAJC15 (-397,236), TNFSF11 (51,815)	rs78667121	chr13:43200103	G	A	0.97	41665	0.68	Right Inferior occipital gyrus (O3) and sulcus	0.283	2.35
MSI2 (29,078), CCDC182 (459,701)	rs13353194	chr17:55362972	G	A	0.36	41564	8.78	Right Planum temporale or temporal plane of the superior temporal gyrus	0.1379	2.35
VAMP2 (-10,625), TMEM107 (2,800)	rs56346215	chr17:8076917	A	C	0.77	41603	1.35	Right Middle temporal gyrus (T2)	0.1233	2.35
DCBLD2 (-467,479), COL8A1 (-269,308)	rs10935768	chr3:99088011	C	A	0.95	41702	0.68	Right Planum polare of the superior temporal gyrus	-0.2585	2.35
KLF14 (-3,303)	rs76585369	chr7:130422190	T	C	0.96	41509	4.05	Left Precuneus (medial part of P1)	0.2947	2.34
COL4A2 (100,756), RAB20 (153,711)	rs7318742	chr13:111060369	A	G	0.24	41596	2.7	Left Superior parietal lobule (lateral part of P1)	-0.122	2.34
TMEM106B (18,492), VWDE (174,114)	rs3173615	chr7:12269417	C	G	0.58	41659	8.78	Right Inferior temporal sulcus	0.1014	2.33
STX6 (53,197), XPR1 (337,711)	rs61809188	chr1:180938850	G	A	0.84	41398	0.68	Left Orbital sulci (H-shaped sulci)	-0.1304	2.33
ARHGAP20 (-377,997), COLCA2 (-208,529)	rs75919355	chr11:110961447	A	C	0.87	41224	2.03	Left Superior parietal lobule (lateral part of P1)	0.1539	2.33
MEIS2 (-814,185), TMCO5A (-21,188)	rs9672365	chr15:38206270	C	A	0.92	41622	2.7	Left Postcentral gyrus	-0.1616	2.33
GFRAL (114,596), HMGCLL1 (137,123)	rs9475291	chr6:55306862	T	C	0.69	41570	4.73	Right Pericallosal sulcus (S of corpus callosum)	-0.1179	2.32
KCNK9 (-173,257), C8orf17 (-54,861)	rs1551805	chr8:140888555	A	G	0.24	41601	1.35	Right Anterior segment of the circular sulcus of the insula	-0.1387	2.31
CLINT1 (-747,557), EBF1 (493,062)	rs1650509	chr5:158033707	T	C	0.89	41419	2.7	Right Long insular gyrus and central sulcus of the insula	0.2161	2.31
PREX2 (45,871)	rs35158303	chr8:68910223	C	A	0.91	41183	0.68	Left Medial occipito-temporal sulcus (collateral sulcus) and lingual sulcus	-0.177	2.31
SLC39A8 (77,587), BANK1 (476,946)	rs13107325	chr4:103188709	C	T	0.93	41630	1.35	Left Short insular gyri	0.2467	2.31
RAB6C (-891,470), HS6ST1 (-769,615)	rs6431054	chr2:129845765	G	A	0.5	41567	2.03	Right Intraparietal sulcus (interparietal sulcus) and transverse parietal sulci	-0.1099	2.31
CYP26A1 (5,996), MYOF (402,309)	rs2068888	chr10:94839642	G	A	0.55	41657	5.41	Left Anterior transverse collateral sulcus	0.1041	2.3
HIST1H4C (-8)	rs198853	chr6:26104096	T	C	0.71	41654	4.73	Right Anterior transverse collateral sulcus	-0.1208	2.3
LRRC17 (34,173), FBXL13 (127,405)	rs35479298	chr7:102587610	T	C	0.82	41644	2.03	Right Pericallosal sulcus (S of corpus callosum)	-0.1417	2.29
SLC16A6 (-96,352), WIPI1 (69,954)	rs35722605	chr17:66383608	C	T	0.8	41569	3.38	Left Inferior occipital gyrus (O3) and sulcus	0.1251	2.29
SGOL1 (-99,567)	rs113510763	chr3:20327249	G	A	0.98	41666	2.03	Left Lateral occipito-temporal sulcus	0.3315	2.29
EPB41L1 (-8,111), CNBD2 (178,033)	rs78797479	chr20:34734561	A	C	0.95	41592	2.7	Right Superior parietal lobule (lateral part of P1)	0.2262	2.29
ZEB2 (-532,186)	rs114959832	chr2:145810806	T	C	0.97	37758	5.41	Right Central sulcus (Rolando’s fissure)	0.2961	2.29
SDCCAG8 (228,564), AKT3 (365,509)	rs2994329	chr1:243647921	C	T	0.8	41495	3.38	Left Orbital sulci (H-shaped sulci)	0.1168	2.28
CSNK1G3 (232,946)	rs59318624	chr5:123080738	C	A	0.81	41590	5.41	Left Parahippocampal gyrus, parahippocampal part of the medial occipito-temporal gyrus, (T5)	-0.1289	2.28
CRADD (-61,747), SOCS2 (46,157)	rs77361697	chr12:94009746	G	C	0.94	41623	3.38	Left Posterior transverse collateral sulcus	0.2211	2.28
CSMD3 (963,112)	rs10505173	chr8:113486216	T	C	0.72	41636	8.78	Right Inferior temporal sulcus	0.1113	2.27
HADH (72,835), LEF1 (105,874)	rs6847336	chr4:108983704	C	A	0.1	41553	2.7	Left Paracentral lobule and sulcus	-0.1681	2.26
ATP5O (6,863), ITSN1 (266,658)	rs4842	chr21:35281421	T	C	0.9	41500	2.03	Left Middle occipital sulcus and lunatus sulcus	0.1619	2.26
KBTBD11 (-112,748), ARHGEF10 (37,155)	rs73176784	chr8:1809296	C	T	0.96	41658	2.7	Left Superior frontal sulcus	-0.2372	2.26
RAB18 (89,629), MKX (152,164)	rs7072380	chr10:27882825	G	A	0.49	41556	2.03	Right Lateral occipito-temporal gyrus (fusiform gyrus, O4-T4)	-0.0963	2.25
ELAVL2 (111,776)	rs10811961	chr9:23714287	G	A	0.58	41590	6.08	Right Middle-posterior part of the cingulate gyrus and sulcus (pMCC)	0.1203	2.25
CASQ2 (-61,845), NHLH2 (13,292)	rs2797198	chr1:116373246	A	G	0.08	41579	2.7	Left Orbital sulci (H-shaped sulci)	-0.1696	2.25
SPDEF (-70,350), C6orf106 (70,184)	rs2744962	chr6:34594440	G	A	0.78	41590	3.38	Left Anterior transverse temporal gyrus (of Heschl)	0.1512	2.24
MYOM2 (-53,666), KBTBD11 (17,446)	rs6983725	chr8:1939489	A	G	0.41	41477	3.38	Right Lingual gyrus, ligual part of the medial occipito-temporal gyrus, (O5)	0.09	2.24
RFTN2 (77,629), MOB4 (82,535)	rs10178946	chr2:198463090	G	T	0.32	41575	8.11	Right Inferior temporal gyrus (T3)	-0.0927	2.24
FANCC (276,256), C9orf3 (281,663)	rs28495102	chr9:97803728	G	T	0.04	41594	0.68	Right Superior frontal sulcus	0.26	2.24
PSAP (8,469), CDH23 (47,130)	rs111987022	chr10:73602657	C	T	0.98	41636	2.7	Right Anterior part of the cingulate gyrus and sulcus (ACC)	0.4243	2.24
NRIP3 (-40,881), SCUBE2 (46,670)	rs10743099	chr11:9066476	C	T	0.24	41396	5.41	Right Marginal branch (or part) of the cingulate sulcus	-0.1356	2.24
BMP6 (-1,270)	rs3812163	chr6:7725760	A	T	0.54	39764	5.41	Left Short insular gyri	0.1283	2.23
ZCCHC14 (43,321), MAP1LC3B (56,925)	rs7200800	chr16:87482330	C	T	0.29	41583	1.35	Left Subcallosal area, subcallosal gyrus	-0.1281	2.23
MAFB (727,852), DHX35 (999,051)	rs729429	chr20:38590028	A	G	0.66	41341	4.05	Right Angular gyrus	-0.1147	2.23
RILPL2 (13,701), SETD8 (39,244)	rs28625019	chr12:123907563	G	A	0.81	41551	1.35	Right Superior occipital gyrus (O1)	-0.1313	2.23
LOXHD1 (-17,760), ST8SIA5 (180,098)	rs118148040	chr18:44157034	C	T	0.98	41681	2.7	Right Middle temporal gyrus (T2)	0.4006	2.22
CNEP1R1 (-180,568), ZNF423 (-21,104)	rs60972513	chr16:49877753	C	A	0.83	41630	1.35	Right Paracentral lobule and sulcus	-0.1356	2.22
ARTN (-121,392), ST3GAL3 (104,383)	rs12125838	chr1:44277600	G	A	0.57	41659	1.35	Right Occipital pole	0.0835	2.22
SLC25A13 (-488,791), DLX6 (-194,611)	rs75701646	chr7:96440249	C	A	0.9	41516	0.68	Right Lateral orbital sulcus	0.1772	2.22
APLNR (-32,778), TNKS1BP1 (52,219)	rs17652078	chr11:57037452	C	T	0.74	41517	2.03	Right Triangular part of the inferior frontal gyrus	-0.1262	2.22
CACNG4 (-42,096), CACNG5 (87,696)	rs56353013	chr17:64918930	G	T	0.88	41338	2.7	Left Inferior temporal sulcus	0.1417	2.22
RNASEH2B (-318,320), DLEU1 (509,188)	rs1239682	chr13:51165494	C	T	0.46	41509	4.05	Left Superior frontal sulcus	0.0936	2.21
RTN4 (155,091), EML6 (170,911)	rs6545454	chr2:55122589	A	G	0.59	41613	1.35	Right Precuneus (medial part of P1)	0.1095	2.21
ANKRD44 (-12,157), SF3B1 (112,148)	rs17470747	chr2:198187667	T	C	0.96	41673	0.68	Left Posterior transverse collateral sulcus	-0.2502	2.2
KBTBD11 (-55,659), ARHGEF10 (94,244)	rs10111715	chr8:1866385	C	T	0.92	41602	6.08	Left Pericallosal sulcus (S of corpus callosum)	0.2023	2.19
TEX10 (60,270), INVS (193,414)	rs2787374	chr9:103054951	T	C	0.42	41545	2.03	Right Paracentral lobule and sulcus	0.102	2.19
CAMK2N2 (3,010), ECE2 (8,759)	rs6767237	chr3:183976241	A	G	0.84	41384	2.03	Right Suborbital sulcus (sulcus rostrales, supraorbital sulcus)	0.1339	2.19
LAMC2 (-60,876), LAMC1 (101,953)	rs20558	chr1:183094547	T	C	0.43	41648	3.38	Right Inferior frontal sulcus	-0.1143	2.18
LHFPL2 (-328,295), ARSB (8,666)	rs2052550	chr5:78272942	T	C	0.25	41635	0.68	Right Lateral aspect of the superior temporal gyrus	-0.1373	2.18
SH3TC2 (-55,026), ABLIM3 (-23,465)	rs55927773	chr5:148497712	C	T	0.99	41677	4.73	Left Superior frontal sulcus	-0.4092	2.18
ARHGAP20 (-478,121), COLCA2 (-108,405)	rs73005284	chr11:111061571	T	C	0.97	41632	0.68	Left Anterior occipital sulcus and preoccipital notch (temporo-occipital incisure)	0.334	2.18
ENPP2 (90,675), NOV (131,850)	rs4268151	chr8:120560395	A	G	0.72	40749	2.7	Right Middle occipital gyrus (O2, lateral occipital gyrus)	0.1183	2.17
EML6 (-65,332), SPTBN1 (202,926)	rs1052820	chr2:54886347	G	A	0.68	41665	1.35	Left Superior occipital gyrus (O1)	-0.106	2.17
GAS1 (-342,559), DAPK1 (-208,134)	rs77997494	chr9:89904662	C	T	0.99	41609	4.73	Left Straight gyrus, Gyrus rectus	-0.4668	2.17
PPP2R2D (-212,126)	rs56103661	chr10:133535829	G	A	0.96	41643	0.68	Right Superior segment of the circular sulcus of the insula	0.3083	2.16
NNMT (-97,461), ZBTB16 (100,778)	rs636406	chr11:114031092	C	G	0.64	41620	2.7	Left Long insular gyrus and central sulcus of the insula	-0.1282	2.16
CSNK1G3 (-49,476), CEP120 (-39,321)	rs71594344	chr5:122798317	A	G	0.94	41610	0.68	Left Parahippocampal gyrus, parahippocampal part of the medial occipito-temporal gyrus, (T5)	0.2096	2.15
HMGCLL1 (57,315), GFRAL (194,404)	rs9475337	chr6:55386670	T	C	0.3	41484	7.43	Right Pericallosal sulcus (S of corpus callosum)	-0.1161	2.15
NUB1 (10,707), RHEB (167,507)	rs386223	chr7:151049503	A	C	0.61	41648	0.68	Right Posterior ramus (or segment) of the lateral sulcus (or fissure)	-0.1307	2.14
SNX31 (-13,692), PABPC1 (59,356)	rs1693551	chr8:101675584	T	C	0.53	41503	2.03	Left Superior part of the precentral sulcus	0.0892	2.14
RNF4 (94,523), TNIP2 (182,001)	rs13129679	chr4:2576102	G	A	0.99	41675	1.35	Left Middle-posterior part of the cingulate gyrus and sulcus (pMCC)	0.5312	2.14
INPP5B (-5,774), SF3A3 (38,097)	rs17465651	chr1:38418496	C	T	0.55	41641	2.7	Right Posterior ramus (or segment) of the lateral sulcus (or fissure)	-0.1284	2.13
MBOAT2 (-184,835), ASAP2 (-18,118)	rs7556775	chr2:9328776	C	T	0.74	41544	6.08	Right Opercular part of the inferior frontal gyrus	-0.1393	2.13
ZNF557 (108,971), INSR (115,604)	rs12608547	chr19:7178441	T	C	0.77	41631	4.05	Left Intraparietal sulcus (interparietal sulcus) and transverse parietal sulci	-0.1285	2.13
SVIL (-310,393), KIAA1462 (13,331)	rs2505083	chr10:30335122	T	C	0.57	41516	3.38	Left Suborbital sulcus (sulcus rostrales, supraorbital sulcus)	0.0984	2.13
NT5C1BRDH14 (-589,933), OSR1 (195,917)	rs11096587	chr2:19360760	G	A	0.85	40789	4.73	Right Middle frontal sulcus	0.1534	2.13
STRIP1 (-34,015), AHCYL1 (15,916)	rs17668350	chr1:110543223	T	C	0.92	41596	5.41	Right Horizontal ramus of the anterior segment of the lateral sulcus (or fissure)	-0.208	2.13
ZEB1 (178,653), ARHGAP12 (430,982)	rs72807309	chr10:31786753	C	T	0.98	41604	2.7	Left Orbital sulci (H-shaped sulci)	-0.3296	2.12
DDIT3 (-3,786), MBD6 (1,559)	rs61741508	chr12:57918085	C	A	0.98	41641	1.35	Right Paracentral lobule and sulcus	0.3398	2.12
NPIPB7 (-17,424), APOBR (-6,679)	rs34835	chr16:28499291	A	G	0.59	41058	1.35	Right Inferior temporal gyrus (T3)	-0.0881	2.12
SEMA3E (-465,370), SEMA3A (80,522)	rs10231580	chr7:83743695	G	A	0.82	41615	0.68	Left Posterior-ventral part of the cingulate gyrus (vPCC, isthmus of the cingulate gyrus)	-0.1359	2.12
DAAM1 (-102,542), DACT1 (522,735)	rs2164950	chr14:59627631	G	A	0.88	41475	0.68	Left Middle-anterior part of the cingulate gyrus and sulcus (aMCC)	-0.1847	2.11
KLF3 (-5,568), PTTG2 (698,194)	rs337608	chr4:38660249	G	A	0.15	41631	0.68	Left Anterior part of the cingulate gyrus and sulcus (ACC)	-0.1509	2.11
BMP2 (365,976), HAO1 (806,835)	rs6054759	chr20:7114286	T	C	0.67	41091	2.03	Left Sulcus intermedius primus (of Jensen)	0.1295	2.11
KAT2B (8,391), SGOL1 (137,778)	rs3849534	chr3:20089905	G	A	0.43	40314	5.41	Left Inferior temporal sulcus	-0.0945	2.11
ENDOV (-137,483), RNF213 (16,818)	rs67982382	chr17:78251484	T	G	0.56	41566	0.68	Left Planum polare of the superior temporal gyrus	-0.1129	2.11
PLEKHG2 (10,410), RPS16 (12,954)	rs10407035	chr19:39913634	G	A	0.9	41686	1.35	Left Anterior segment of the circular sulcus of the insula	-0.1801	2.11
LMX1B (-259,309), MVB12B (28,286)	rs10435897	chr9:129117413	A	G	0.81	41587	5.41	Left Posterior-ventral part of the cingulate gyrus (vPCC, isthmus of the cingulate gyrus)	0.1342	2.11
STARD3NL (-191,669), EPDR1 (65,993)	rs118028828	chr7:38026155	A	G	0.9	41269	1.35	Left Inferior temporal gyrus (T3)	0.1409	2.11
NBEAL2 (-91,627), PTH1R (4,700)	rs6442037	chr3:46929546	G	A	0.34	41628	3.38	Left Cuneus (O6)	0.1084	2.11
ANKS1A (118,374), TCP11 (134,009)	rs2140418	chr6:34975415	T	C	0.2	41631	3.38	Right Anterior transverse temporal gyrus (of Heschl)	-0.1766	2.1
PTRHD1 (-47,943), ADCY3 (78,515)	rs2241759	chr2:25064193	G	A	0.51	41633	1.35	Right Medial occipito-temporal sulcus (collateral sulcus) and lingual sulcus	-0.0953	2.1
ATP2B1 (-340,875), CCER1 (905,471)	rs10858945	chr12:90443482	A	G	0.54	41514	6.76	Left Precentral gyrus	0.0798	2.1
HTATIP2 (-196,406), DBX1 (-7,014)	rs1520903	chr11:20188883	C	T	0.69	37758	0.68	Left Anterior transverse collateral sulcus	0.1147	2.1
AGO2 (-332,743), PTK2 (32,797)	rs10104187	chr8:141978460	T	C	0.45	41548	2.03	Right Subparietal sulcus	-0.1225	2.1
ERG (5,197), KCNJ15 (399,759)	rs8134664	chr21:40028421	T	C	0.23	41598	1.35	Left Middle occipital sulcus and lunatus sulcus	-0.1127	2.09
GOLT1A (-62,411), PPP1R15B (135,289)	rs12724182	chr1:204245630	C	T	0.83	41549	10.14	Right Superior segment of the circular sulcus of the insula	-0.1694	2.09
RAB38 (230,393), TMEM135 (929,194)	rs4268535	chr11:87678242	G	A	0.18	41535	1.35	Left Orbital part of the inferior frontal gyrus	0.1311	2.09
PAPOLB (37,378), AP5Z1 (48,995)	rs73050359	chr7:4864247	G	A	0.96	41564	1.35	Right Paracentral lobule and sulcus	-0.2444	2.09
PSIP1 (-127,371)	rs4740620	chr9:15638387	A	G	0.55	40385	2.03	Left Lateral orbital sulcus	0.1118	2.09
PBRM1 (70,104), SMIM4 (79,128)	rs13083798	chr3:52649748	A	G	0.51	41587	2.03	Right Orbital sulci (H-shaped sulci)	-0.0984	2.09
NSRP1 (-120,300), EFCAB5 (54,877)	rs12944395	chr17:28323499	A	G	0.48	41586	2.03	Right Orbital part of the inferior frontal gyrus	-0.097	2.09
ZCCHC2 (-129,505), TNFRSF11A (68,188)	rs2957128	chr18:60060735	A	G	0.41	41475	1.35	Left Lateral orbital sulcus	0.1125	2.09
ZNF322 (-370,945), HIST1H2BJ (69,605)	rs3922717	chr6:27030924	A	G	0.77	41576	3.38	Left Inferior segment of the circular sulcus of the insula	0.1375	2.09
FAM13C (-343,531), SLC16A9 (3,999)	rs1171619	chr10:61465838	A	G	0.22	41624	2.03	Left Subparietal sulcus	-0.1509	2.08
PA2G4 (-9,190), ERBB3 (15,269)	rs705708	chr12:56488913	G	A	0.53	41597	4.73	Right Transverse frontopolar gyri and sulci	-0.1031	2.08
NT5C2 (54,634), CNNM2 (220,373)	rs116976910	chr10:104898422	G	A	0.99	41619	0.68	Left Superior frontal gyrus (F1)	0.3635	2.08
TAB2 (-341,703), UST (232,022)	rs12204964	chr6:149300485	A	C	0.58	41587	1.35	Left Posterior ramus (or segment) of the lateral sulcus (or fissure)	-0.1126	2.08
ULK1 (-43,604), MMP17 (22,655)	rs11835665	chr12:132335592	G	A	0.78	40391	2.03	Right Planum polare of the superior temporal gyrus	-0.1387	2.07
BTBD16 (-235,805), TACC2 (46,308)	rs17102893	chr10:123795016	C	T	0.96	41649	5.41	Right Sulcus intermedius primus (of Jensen)	-0.2798	2.07
MRPL39 (794,414)	rs117427045	chr21:26185415	G	A	0.98	41494	2.03	Left Anterior transverse collateral sulcus	0.3337	2.07
KCNMB2 (-953,621), TBL1XR1 (-408,602)	rs6766914	chr3:177322867	T	C	0.41	41558	0.68	Left Occipital pole	-0.0865	2.07
GPC5 (399,193)	rs12861865	chr13:92450121	T	C	0.94	41612	2.03	Right Suborbital sulcus (sulcus rostrales, supraorbital sulcus)	-0.2063	2.07
MYLK2 (6,011), FOXS1 (20,299)	rs6119728	chr20:30413121	G	A	0.71	41546	2.03	Right Calcarine sulcus	0.1049	2.07
C16orf78 (183,099), ZNF423 (265,818)	rs76634758	chr16:49590832	T	C	0.95	41655	4.05	Left Superior occipital gyrus (O1)	-0.2166	2.07
SOX9 (101,906), SLC39A11 (869,761)	rs41446845	chr17:70219066	T	C	0.96	41478	4.05	Left Inferior frontal sulcus	0.2905	2.07
DGKQ (5,971), TMEM175 (35,199)	rs1377586	chr4:961373	G	A	0.54	41603	4.05	Left Superior segment of the circular sulcus of the insula	0.1149	2.06
UBE3A (-272,139), ATP10A (182,422)	rs901003	chr15:25925933	C	A	0.64	41489	2.7	Left Anterior occipital sulcus and preoccipital notch (temporo-occipital incisure)	-0.1125	2.06
WNT16 (-258,153), CPED1 (82,174)	rs6970001	chr7:120710904	G	T	0.07	41571	2.03	Left Inferior occipital gyrus (O3) and sulcus	-0.1954	2.05
SAYSD1 (-8,905), KCNK5 (105,357)	rs2746303	chr6:39091869	C	T	0.77	37770	3.38	Right Subcallosal area, subcallosal gyrus	-0.145	2.05
KLLN (-204,082), RNLS (515,695)	rs1855972	chr10:89827275	C	T	0.16	41557	2.7	Right Middle occipital sulcus and lunatus sulcus	0.1383	2.05
SMARCA2 (-706,102), DMRT2 (265,490)	rs10809892	chr9:1315843	T	G	0.49	41537	2.03	Right Medial occipito-temporal sulcus (collateral sulcus) and lingual sulcus	-0.095	2.05
ROCK2 (-45,603), E2F6 (75,962)	rs4668724	chr2:11530313	C	T	0.78	41339	3.38	Right Orbital gyri	-0.0982	2.04
KIT (-63,051), PDGFRA (365,771)	rs11733102	chr4:55461034	T	C	0.67	41398	1.35	Left Intraparietal sulcus (interparietal sulcus) and transverse parietal sulci	-0.1154	2.04
L1TD1 (-160,830), INADL (291,525)	rs11585888	chr1:62499673	G	A	0.76	41611	2.03	Right Short insular gyri	-0.1414	2.04
C18orf42 (-48,586), ZBTB14 (50,230)	rs62080465	chr18:5245809	A	G	0.99	41565	6.08	Right Middle frontal gyrus (F2)	-0.4375	2.04
Unavailable	rs79966207	chr22:50722408	T	C	0.83	41606	1.35	Right Orbital sulci (H-shaped sulci)	-0.1289	2.04
LLPH (129,884), HMGA2 (176,754)	rs4026608	chr12:66394664	C	T	0.39	41657	0.68	Right Orbital gyri	-0.0826	2.04
FBXW2 (-27,503), PSMD5 (22,070)	rs1060817	chr9:123583192	A	G	0.42	41659	6.08	Right Inferior temporal gyrus (T3)	0.0857	2.04
SGSM2 (14,333), MNT (49,274)	rs2005029	chr17:2255138	A	C	0.6	41608	2.03	Right Superior frontal sulcus	-0.0955	2.04
PRL (340,035), SOX4 (363,724)	rs1328482	chr6:21957695	A	G	0.76	41530	2.03	Left Middle frontal sulcus	0.122	2.03
AGPS (-102,251), NFE2L2 (-25,263)	rs1551289	chr2:178155121	G	A	0.2	41600	4.05	Right Marginal branch (or part) of the cingulate sulcus	0.14	2.03
GSDMC (-147,588), FAM49B (5,357)	rs298619	chr8:130946721	T	C	0.54	37649	1.35	Left Inferior temporal gyrus (T3)	0.0861	2.03
SH3GL2 (-176,849), CNTLN (267,293)	rs1889114	chr9:17402272	G	A	0.43	41393	4.73	Right Superior occipital gyrus (O1)	0.1034	2.03
PMAIP1 (-180,877), CCBE1 (-21,692)	rs1791316	chr18:57386303	A	G	0.63	41644	0.68	Left Middle occipital gyrus (O2, lateral occipital gyrus)	-0.0968	2.03
PRKCQ (-46,158), SFMBT2 (782,883)	rs12385768	chr10:6668420	C	T	0.95	41644	1.35	Left Middle occipital sulcus and lunatus sulcus	-0.2056	2.03
GPS1 (-2,877), RFNG (2,693)	rs12948507	chr17:80006957	A	C	0.3	41626	0.68	Left Cuneus (O6)	-0.1104	2.02
BEND5 (-126,617)	rs3121532	chr1:49369206	A	C	0.71	41599	1.35	Right Superior part of the precentral sulcus	0.0985	2.02
ENSG00000272781 (-429,238)	rs62011985	chr14:48573236	T	C	0.97	41677	2.7	Right Supramarginal gyrus	-0.3262	2.02
TNFAIP8 (-181,570), DMXL1 (101,255)	rs78417630	chr5:118508439	T	C	0.91	41389	2.7	Left Subparietal sulcus	-0.2159	2.02
C2orf82 (68,867), NGEF (74,774)	rs778350	chr2:233803208	T	C	0.71	41579	0.68	Left Posterior-ventral part of the cingulate gyrus (vPCC, isthmus of the cingulate gyrus)	-0.1138	2.02
HACL1 (-94,361), ANKRD28 (163,580)	rs2470549	chr3:15737698	T	C	0.41	41554	2.7	Left Precentral gyrus	-0.0816	2.01
GNG11 (-6,655), GNGT1 (8,537)	rs112031384	chr7:93544356	T	C	0.94	41621	3.38	Right Planum temporale or temporal plane of the superior temporal gyrus	-0.2729	2.01
C4orf32 (-792,067), PITX2 (-730,228)	rs79042026	chr4:112274486	G	A	0.99	41686	1.35	Right Inferior part of the precentral sulcus	-0.4531	2.01
LOXL1 (22,708), STOML1 (43,183)	rs750460	chr15:74241506	G	A	0.54	41669	4.05	Right Anterior occipital sulcus and preoccipital notch (temporo-occipital incisure)	-0.1082	2.01
C1GALT1 (46,186), COL28A1 (307,053)	rs10259085	chr7:7268431	C	T	0.57	41414	0.68	Left Vertical ramus of the anterior segment of the lateral sulcus (or fissure)	0.1175	2.01
ARHGAP21 (-46,867), PRTFDC1 (182,070)	rs7911992	chr10:25059463	G	A	0.32	41605	2.03	Left Precuneus (medial part of P1)	0.1175	2.01
DEPDC7 (-80,918), PRRG4 (105,004)	rs62618693	chr11:32956492	C	T	0.96	41505	4.73	Right Orbital sulci (H-shaped sulci)	-0.2379	2.01
ZNF891 (7,958), ZNF140 (42,678)	rs11615340	chr12:133699101	G	A	0.74	41658	0.68	Left Orbital part of the inferior frontal gyrus	0.1133	2
SFRP2 (-554,366), DCHS2 (47,812)	rs62331892	chr4:155264637	G	A	0.95	41586	1.35	Right Orbital part of the inferior frontal gyrus	0.219	2
SPEG (-2,392)	rs6436151	chr2:220297176	G	A	0.98	41675	2.7	Left Lateral aspect of the superior temporal gyrus	0.4612	2
LRIG1 (120,169), SLC25A26 (311,903)	rs332373	chr3:66431187	C	T	0.96	41704	0.68	Right Transverse frontopolar gyri and sulci	0.2693	2
FOCAD (78,983), PTPLAD2 (294,345)	rs62551164	chr9:20737290	A	G	0.76	41613	1.35	Right Planum polare of the superior temporal gyrus	-0.1307	2
SLCO4A1 (-120,432), GATA5 (-102,340)	rs6062267	chr20:61153365	T	C	0.46	41580	2.7	Right Superior occipital gyrus (O1)	-0.1011	1.99
EGLN3 (435,865), NPAS3 (575,900)	rs17101423	chr14:33984422	A	G	0.91	41528	0.68	Left Temporal pole	-0.1613	1.99
CHFR (-34,151), ZNF605 (34,548)	rs13273	chr12:133498344	G	A	0.8	41538	5.41	Left Supramarginal gyrus	-0.1353	1.99
BTBD3 (-69,712)	rs184904263	chr20:11801764	G	T	0.98	41162	2.7	Right Posterior transverse collateral sulcus	0.3618	1.97
KLF12 (-238,123)	rs117382354	chr13:74807308	C	T	0.99	41130	2.03	Left Orbital gyri	-0.3328	1.97
GALNT3 (67,948), CSRNP3 (257,088)	rs6710518	chr2:166583244	C	T	0.52	41613	0.68	Right Inferior occipital gyrus (O3) and sulcus	-0.0925	1.97
PCDH7 (-225,682)	rs16883645	chr4:30497363	G	C	0.89	41507	2.7	Left Inferior segment of the circular sulcus of the insula	-0.1803	1.97
FBLN5 (-45,792), TRIP11 (46,445)	rs8007661	chr14:92459958	C	T	0.53	41632	3.38	Left Triangular part of the inferior frontal gyrus	0.1169	1.97
TARS (-301,619), NPR3 (427,913)	rs72731385	chr5:33139452	A	G	0.99	41632	1.35	Right Superior frontal sulcus	-0.5283	1.97
PHF2 (-122,280), FAM120A (2,406)	rs4607675	chr9:96216409	A	T	0.52	41490	1.35	Right Angular gyrus	-0.1051	1.96
ZWINT (-773,458)	rs79742167	chr10:58894493	C	T	0.95	41629	3.38	Left Middle frontal sulcus	-0.2349	1.96
APOC4 (-22,549), APOC1 (5,443)	rs4420638	chr19:45422946	A	G	0.82	41633	0.68	Left Occipital pole	0.1084	1.95
JAG1 (28,890), SLX4IP (209,854)	rs1801140	chr20:10625804	T	G	0.9	41586	2.03	Right Orbital part of the inferior frontal gyrus	-0.1597	1.95
ASPRV1 (-82,737), PCBP1 (-42,452)	rs72841111	chr2:70272133	T	C	0.99	41638	3.38	Left Opercular part of the inferior frontal gyrus	0.5933	1.95
SULF1 (-505,026)	rs9298139	chr8:69873833	C	A	0.89	41615	0.68	Right Anterior transverse collateral sulcus	-0.1724	1.95
NUAK1 (-84,307), CKAP4 (23,649)	rs11112903	chr12:106618117	T	C	0.86	41504	4.05	Right Lateral aspect of the superior temporal gyrus	0.1626	1.94
ST3GAL2 (6,916), DDX19A (46,894)	rs55936521	chr16:70427625	G	T	0.62	41407	6.76	Right Temporal pole	-0.0959	1.94
TAF8 (-82,481), CCND3 (-26,196)	rs61375651	chr6:41935781	C	T	0.91	40771	0.68	Left Cuneus (O6)	0.1776	1.93
PPP4R4 (17,298), SERPINA10 (101,415)	rs74343336	chr14:94657946	T	C	0.99	41644	3.38	Left Planum temporale or temporal plane of the superior temporal gyrus	-0.5005	1.93
GABRP (-143,658), KCNIP1 (134,452)	rs74626775	chr5:170066028	C	T	0.97	40828	0.68	Left Anterior part of the cingulate gyrus and sulcus (ACC)	0.3174	1.93
LPAR1 (-63,753), OR2K2 (226,638)	rs10817147	chr9:113864075	C	T	0.63	41593	1.35	Right Paracentral lobule and sulcus	-0.1008	1.93
SCHIP1 (-57,037), MFSD1 (980,960)	rs3911714	chr3:159500613	A	G	0.35	41427	4.05	Left Central sulcus (Rolando’s fissure)	0.0907	1.93
COPS8 (-285,468), ACKR3 (230,204)	rs1344762	chr2:237708487	C	T	0.32	40118	1.35	Right Temporal pole	-0.1003	1.93
ABCE1 (-160,611), HHIP (291,301)	rs813139	chr4:145858473	A	G	0.57	41581	1.35	Left Posterior transverse collateral sulcus	0.0991	1.92
ENSG00000261717 (-8,491), CHST6 (21,832)	rs10871313	chr16:75507094	C	T	0.34	41585	3.38	Right Medial orbital sulcus (olfactory sulcus)	0.1008	1.92
SMIM23 (-111,150), FGF18 (255,067)	rs33376	chr5:171101726	G	A	0.58	41466	2.7	Left Straight gyrus, Gyrus rectus	0.0898	1.92
TPRG1 (-898,629), LPP (60,414)	rs78848334	chr3:187991134	G	A	0.98	41680	6.08	Right Superior occipital gyrus (O1)	-0.3279	1.92
Unavailable	rs72800113	chr16:60236071	G	T	0.98	41678	0.68	Left Supramarginal gyrus	-0.4155	1.92
CYP26B1 (-434,088), EXOC6B (243,916)	rs4407272	chr2:72809254	G	T	0.12	41596	1.35	Left Posterior-ventral part of the cingulate gyrus (vPCC, isthmus of the cingulate gyrus)	0.1572	1.92
KLF14 (-365,833), MKLN1 (-227,899)	rs7780506	chr7:130784720	A	G	0.9	41632	0.68	Left Paracentral lobule and sulcus	0.1581	1.91
CYP27A1 (-58,345), TTLL4 (12,537)	rs4672897	chr2:219588134	A	G	0.51	40805	3.38	Left Lateral occipito-temporal gyrus (fusiform gyrus, O4-T4)	0.0978	1.91
C9orf129 (269)	rs72743463	chr9:96108427	C	A	0.9	41642	4.05	Left Postcentral gyrus	0.137	1.91
GNG4 (-14,151), LYST (202,777)	rs3819013	chr1:235827443	T	C	0.49	41646	1.35	Left Intraparietal sulcus (interparietal sulcus) and transverse parietal sulci	-0.1064	1.91
SERGEF (84,605), KCNC1 (193,746)	rs4757605	chr11:17950104	T	C	0.85	41607	1.35	Left Orbital sulci (H-shaped sulci)	-0.1255	1.91
FAM117B (39,393), ICA1L (197,062)	rs35475932	chr2:203539303	C	T	0.98	41644	3.38	Right Opercular part of the inferior frontal gyrus	-0.4592	1.91
SWAP70 (23,856), SBF2 (606,275)	rs75800330	chr11:9709479	T	C	0.96	40488	4.05	Left Inferior occipital gyrus (O3) and sulcus	-0.2512	1.9
GORASP2 (37,541), TLK1 (194,767)	rs3770436	chr2:171822576	C	T	0.98	41581	0.68	Left Posterior ramus (or segment) of the lateral sulcus (or fissure)	-0.395	1.9
IL7R (-589,309), PRLR (-36,952)	rs883192	chr5:35267642	G	C	0.34	41586	2.03	Left Paracentral lobule and sulcus	-0.1015	1.9
INSC (651,056), SOX6 (712,910)	rs72858797	chr11:15785025	T	G	0.93	41640	1.35	Left Posterior-dorsal part of the cingulate gyrus (dPCC)	-0.2321	1.9
PRDM7 (-27,758)	rs62052682	chr16:90170095	G	A	0.93	41609	2.7	Left Medial occipito-temporal sulcus (collateral sulcus) and lingual sulcus	-0.1913	1.9
SMAD2 (-146,710), ZBTB7C (87,716)	rs4940236	chr18:45604221	G	A	0.64	41620	0.68	Right Lateral aspect of the superior temporal gyrus	-0.1183	1.9
SLC30A5 (-814,129), PIK3R1 (63,797)	rs16897620	chr5:67575344	A	G	0.76	41628	0.68	Left Superior frontal sulcus	-0.1041	1.9
NPHP4 (199,581)	rs7414479	chr1:5852950	A	C	0.1	41613	0.68	Right Intraparietal sulcus (interparietal sulcus) and transverse parietal sulci	0.175	1.9
ZNF701 (-539)	rs34747259	chr19:53073378	G	A	0.94	37588	0.68	Left Middle occipital sulcus and lunatus sulcus	0.205	1.9
BATF3 (31,729), FAM71A (43,810)	rs17674590	chr1:212841598	C	T	0.85	41346	2.03	Left Triangular part of the inferior frontal gyrus	-0.1628	1.89
CTAGE1 (-315,028), RBBP8 (-200,884)	rs441679	chr18:20312905	T	C	0.42	37755	1.35	Left Superior frontal gyrus (F1)	-0.088	1.89
FRG1 (-370,393)	rs2167334	chr4:190491550	G	A	0.34	41605	0.68	Left Superior parietal lobule (lateral part of P1)	0.1041	1.89
ETV4 (-66,505), MEOX1 (49,018)	rs60478331	chr17:41690304	C	A	0.9	41609	0.68	Right Paracentral lobule and sulcus	0.163	1.89
DR1 (-129,355), TMED5 (-35,806)	rs2783505	chr1:93682090	C	T	0.91	41542	1.35	Left Planum polare of the superior temporal gyrus	-0.191	1.88
SIX3 (-176,039), CAMKMT (403,761)	rs114188747	chr2:44992863	G	T	0.95	41646	1.35	Right Temporal pole	0.2043	1.88
FBLN7 (31,124), ZC3H8 (85,603)	rs75362011	chr2:112927085	G	A	0.96	41673	2.03	Left Parieto-occipital sulcus (or fissure)	-0.2827	1.88
NFIL3 (-465,559), ROR2 (60,742)	rs10116351	chr9:94651702	A	G	0.59	37613	5.41	Left Superior temporal sulcus (parallel sulcus)	0.108	1.88
NPHP4 (164,859)	rs1890189	chr1:5887672	A	G	0.26	41550	2.03	Right Planum temporale or temporal plane of the superior temporal gyrus	0.1421	1.87
WFIKKN1 (-5,252), RAB40C (36,324)	rs763014	chr16:675680	T	C	0.57	41538	0.68	Right Posterior-ventral part of the cingulate gyrus (vPCC, isthmus of the cingulate gyrus)	-0.0997	1.87
ZFAND2A (-2,892)	rs2949195	chr7:1202705	G	A	0.37	41599	1.35	Right Supramarginal gyrus	0.1162	1.87
AMBN (-64,215), AMTN (9,502)	rs17149008	chr4:71393758	C	T	0.31	41643	0.68	Right Angular gyrus	-0.1109	1.86
TWIST2 (-118,983), ASB1 (302,226)	rs61137390	chr2:239637690	A	G	0.88	41623	2.03	Right Parieto-occipital sulcus (or fissure)	-0.1676	1.86
C8B (-209,633), DAB1 (248,409)	rs17115247	chr1:57641320	T	C	0.97	41048	1.35	Left Medial occipito-temporal sulcus (collateral sulcus) and lingual sulcus	-0.2913	1.86
SLC2A9 (-42,767), WDR1 (52,611)	rs35150828	chr4:10065873	G	A	0.71	41611	2.7	Left Inferior occipital gyrus (O3) and sulcus	-0.1041	1.86
CEBPD (-165,069), PRKDC (56,027)	rs2213178	chr8:48816716	G	A	0.75	41665	2.7	Right Superior frontal sulcus	-0.105	1.86
P4HA2 (30,064), CSF2 (123,962)	rs152048	chr5:131533444	C	T	0.91	41614	0.68	Left Paracentral lobule and sulcus	-0.1664	1.85
IGF1 (-48,646), PAH (388,395)	rs2195243	chr12:102922986	G	C	0.78	41590	1.35	Right Orbital sulci (H-shaped sulci)	-0.1145	1.85
MFI2 (-211,422), DLG1 (57,339)	rs9850696	chr3:196968108	A	G	0.38	41260	3.38	Right Superior frontal sulcus	0.0939	1.85
EXT1 (-61,477), TNFRSF11B (778,871)	rs76302653	chr8:119185568	G	A	0.95	41651	0.68	Left Posterior-ventral part of the cingulate gyrus (vPCC, isthmus of the cingulate gyrus)	0.2339	1.85
PAWR (381,775), SYT1 (444,654)	rs76337573	chr12:79703102	A	G	0.97	40284	0.68	Right Opercular part of the inferior frontal gyrus	0.3772	1.85
CHRM2 (-684,269), MTPN (-207,084)	rs34486116	chr7:135869147	C	G	0.97	41578	1.35	Left Lingual gyrus, ligual part of the medial occipito-temporal gyrus, (O5)	0.2561	1.85
TRIM8 (-106,462), SUFU (34,048)	rs2031604	chr10:104297791	T	C	0.08	41618	5.41	Right Planum polare of the superior temporal gyrus	0.2009	1.84
PIK3CB (-91,420), FOXL2 (20,969)	rs9846784	chr3:138645013	A	G	0.53	41406	0.68	Left Posterior transverse collateral sulcus	0.0975	1.84
KIAA1328 (-126,501), FHOD3 (404,903)	rs16968192	chr18:34282579	C	A	0.81	41628	0.68	Right Postcentral gyrus	0.1142	1.84
SLC37A2 (-71,855), CCDC15 (37,361)	rs61752520	chr11:124861377	A	G	0.96	41681	1.35	Left Calcarine sulcus	-0.2484	1.84
PHLPP1 (273,400), BCL2 (331,279)	rs71353377	chr18:60656082	C	T	0.91	41440	0.68	Right Parieto-occipital sulcus (or fissure)	-0.1964	1.84
KBTBD11 (-47,730), ARHGEF10 (102,173)	rs113760057	chr8:1874314	A	G	0.99	41683	1.35	Left Middle temporal gyrus (T2)	0.446	1.84
SNX24 (-39,278), SNX2 (31,176)	rs191110947	chr5:122141866	C	T	0.91	41691	4.05	Right Lateral occipito-temporal gyrus (fusiform gyrus, O4-T4)	0.1592	1.84
FBXL20 (-39,270), MED1 (10,354)	rs9646419	chr17:37597185	A	G	0.16	41647	0.68	Left Posterior-ventral part of the cingulate gyrus (vPCC, isthmus of the cingulate gyrus)	-0.1399	1.84
ZNHIT3 (19,742), MYO19 (28,595)	rs1109442	chr17:34862220	T	C	0.53	41583	5.41	Left Inferior temporal sulcus	-0.0884	1.84
UNC5D (139,915)	rs74896450	chr8:35232889	G	A	0.96	41668	1.35	Right Sulcus intermedius primus (of Jensen)	-0.2844	1.84
MTRNR2L11 (-417,389)	rs10158750	chr1:238525963	A	G	0.07	41601	2.03	Left Angular gyrus	0.1869	1.84
TOMM20L (-9,494), ARID4A (88,038)	rs2348075	chr14:58853140	C	T	0.41	41591	6.76	Left Superior frontal gyrus (F1)	0.0832	1.84
N6AMT1 (851,328)	rs2831380	chr21:29406365	G	T	0.49	41469	0.68	Right Parahippocampal gyrus, parahippocampal part of the medial occipito-temporal gyrus, (T5)	0.0895	1.83
DPYSL3 (-271,301), JAKMIP2 (1,419)	rs2436425	chr5:147160919	G	T	0.53	41495	1.35	Left Postcentral gyrus	-0.0822	1.83
PHF2 (74,906), BARX1 (304,060)	rs72747427	chr9:96413594	C	T	0.88	41615	5.41	Left Postcentral sulcus	0.1473	1.83
UNK (13,196), UNC13D (46,751)	rs17581498	chr17:73794047	T	G	0.87	41646	2.03	Left Central sulcus (Rolando’s fissure)	-0.1254	1.83
STMND1 (-332,761), ATXN1 (-8,042)	rs568690	chr6:16769728	G	A	0.37	41584	0.68	Left Lingual gyrus, ligual part of the medial occipito-temporal gyrus, (O5)	0.0908	1.83
POLR1C (11,903), XPO5 (47,150)	rs1106841	chr6:43496662	A	C	0.61	41626	1.35	Left Superior frontal gyrus (F1)	0.0837	1.82
SUPT3H (-243,920), CLIC5 (458,543)	rs75547861	chr6:45589589	G	A	0.99	41407	0.68	Left Anterior occipital sulcus and preoccipital notch (temporo-occipital incisure)	0.4614	1.82
TRHDE (271,334)	rs55937535	chr12:72937796	T	C	0.94	41672	0.68	Right Lateral occipito-temporal gyrus (fusiform gyrus, O4-T4)	-0.1959	1.82
SH3PXD2A (126,746), NEURL1 (234,683)	rs56270087	chr10:105488418	C	G	0.96	40993	0.68	Right Long insular gyrus and central sulcus of the insula	0.3506	1.81
ZNF469 (-128,410), BANP (361,846)	rs13335621	chr16:88365469	T	C	0.69	41638	2.03	Right Inferior occipital gyrus (O3) and sulcus	-0.098	1.81
PDE3A (-184,994), AEBP2 (744,578)	rs10505864	chr12:20337185	T	C	0.75	41471	0.68	Left Paracentral lobule and sulcus	0.1094	1.8
KCNK12 (-202,854), MSH6 (-9,290)	rs72809587	chr2:48000931	G	C	0.83	41573	0.68	Left Angular gyrus	0.1279	1.8
MPZ (-2,623), SDHC (-1,663)	rs4131826	chr1:161282384	T	C	0.64	41476	1.35	Left Postcentral sulcus	-0.0976	1.8
TREH (-10,477), DDX6 (100,988)	rs73001406	chr11:118560857	G	A	0.78	41621	1.35	Right Postcentral gyrus	0.108	1.8
KAZN (-763,882), PRDM2 (129,969)	rs112362960	chr1:14161318	G	T	0.94	41310	0.68	Left Inferior segment of the circular sulcus of the insula	0.2322	1.8
NRSN1 (-147,098)	rs80242441	chr6:23979252	T	C	0.93	41620	1.35	Right Superior frontal gyrus (F1)	0.1571	1.8
CAPN12 (-15,224), LGALS7 (13,795)	rs9304578	chr19:39250337	G	A	0.51	41496	1.35	Left Superior parietal lobule (lateral part of P1)	-0.0982	1.8
JRKL (646,559)	rs76151958	chr11:96769716	G	T	0.97	41550	0.68	Right Triangular part of the inferior frontal gyrus	0.3066	1.8
KCNN2 (-689,522), YTHDC2 (157,741)	rs2914155	chr5:113007120	T	C	0.09	41579	2.03	Left Long insular gyrus and central sulcus of the insula	0.2017	1.8
ILVBL (-40,414), NOTCH3 (34,783)	rs62113791	chr19:15277009	C	T	0.09	38676	0.68	Left Intraparietal sulcus (interparietal sulcus) and transverse parietal sulci	-0.1927	1.8
Unavailable	rs8135759	chr22:40859004	T	C	0.5	37738	2.7	Right Paracentral lobule and sulcus	0.1005	1.8
ALX4 (27,615), EXT2 (186,355)	rs72907814	chr11:44304101	A	T	0.91	41552	1.35	Left Planum polare of the superior temporal gyrus	-0.1895	1.8
PROCR (-14,972), EDEM2 (-9,738)	rs6088733	chr20:33744904	A	G	0.78	40942	2.03	Left Middle-anterior part of the cingulate gyrus and sulcus (aMCC)	0.1404	1.8
NELL1 (293,088)	rs61883261	chr11:20984205	A	T	0.95	41575	2.7	Left Subparietal sulcus	0.2852	1.8
Unavailable	rs4501608	chr8:113087521	G	T	0.23	41528	4.05	Right Inferior temporal gyrus (T3)	-0.0984	1.79
AMPD3 (-121,690), ADM (23,908)	rs7129220	chr11:10350538	G	A	0.89	41609	4.05	Left Planum polare of the superior temporal gyrus	0.1682	1.79
CNTNAP1 (8,762), EZH1 (53,656)	rs874640	chr17:40843392	G	T	0.93	41655	4.73	Right Inferior frontal sulcus	-0.2128	1.78
METAP2 (-244,443), VEZT (11,763)	rs6538620	chr12:95623284	A	G	0.79	41639	0.68	Left Lingual gyrus, ligual part of the medial occipito-temporal gyrus, (O5)	0.1079	1.78
TPD52 (-302,174), ZBTB10 (-102,678)	rs1543857	chr8:81295224	G	A	0.39	41602	1.35	Right Middle frontal gyrus (F2)	0.0914	1.78
LINGO2 (-220,464)	rs2164073	chr9:28890746	T	C	0.11	41562	2.03	Right Superior occipital gyrus (O1)	-0.1577	1.78
PELO (238), ITGA1 (282)	rs2270756	chr5:52084011	A	C	0.21	41580	1.35	Left Superior frontal gyrus (F1)	0.1001	1.78
CPNE1 (-10,095), RBM12 (1,145)	rs73104746	chr20:34251693	A	G	0.95	41685	4.05	Right Intraparietal sulcus (interparietal sulcus) and transverse parietal sulci	0.2371	1.78
RHEB (-272,702), PRKAG2 (84,499)	rs11770585	chr7:151489711	A	C	0.79	41608	3.38	Left Precuneus (medial part of P1)	-0.1296	1.78
TMEM244 (-88,057), L3MBTL3 (-64,096)	rs7742476	chr6:130270748	C	T	0.78	41584	0.68	Left Superior parietal lobule (lateral part of P1)	-0.1176	1.77
ZNF804A (-19,421)	rs7586860	chr2:185443672	G	A	0.44	41426	2.7	Left Intraparietal sulcus (interparietal sulcus) and transverse parietal sulci	0.105	1.77
RMI2 (46,102), ENSG00000188897 (132,055)	rs12597212	chr16:11485389	A	G	0.68	41525	2.03	Left Inferior temporal gyrus (T3)	-0.0848	1.77
PRNP (-235,981), ADRA1D (-201,181)	rs6139426	chr20:4430901	A	G	0.94	41604	1.35	Left Paracentral lobule and sulcus	0.1995	1.77
FAM109A (91,728), CUX2 (243,370)	rs1265565	chr12:111715197	C	T	0.63	41561	2.7	Left Long insular gyrus and central sulcus of the insula	-0.1216	1.77
FBXO31 (254,281), FOXL1 (550,968)	rs12927715	chr16:87163082	G	A	0.39	41582	0.68	Left Inferior occipital gyrus (O3) and sulcus	-0.0952	1.77
PPAP2B (349,084)	rs778388	chr1:56696157	G	A	0.53	41491	2.03	Right Inferior occipital gyrus (O3) and sulcus	-0.0901	1.77
IRX3 (-621,065), IRX5 (-23,035)	rs58564134	chr16:54941739	C	T	0.82	41544	1.35	Left Paracentral lobule and sulcus	-0.1225	1.77
STX17 (72,529), ERP44 (119,879)	rs2791337	chr9:102741443	C	T	0.45	41140	0.68	Left Superior frontal gyrus (F1)	0.0819	1.76
INPP5A (-132,258), PWWP2B (8,395)	rs76595411	chr10:134219066	G	C	0.95	38604	0.68	Right Superior occipital gyrus (O1)	-0.2438	1.76
FOXB1 (-251,945), BNIP2 (-62,744)	rs4775202	chr15:60044476	T	C	0.24	41551	0.68	Right Planum polare of the superior temporal gyrus	0.127	1.76
MAL2 (-107,315), COLEC10 (33,816)	rs2465390	chr8:120113295	C	T	0.53	41628	1.35	Left Angular gyrus	-0.0947	1.76
UFL1 (-321,466), FUT9 (184,359)	rs117396821	chr6:96648218	A	G	0.98	41421	1.35	Right Suborbital sulcus (sulcus rostrales, supraorbital sulcus)	0.3022	1.76
FBXO32 (-33,599), KLHL38 (78,146)	rs16898590	chr8:124587044	C	T	0.91	41634	0.68	Right Middle occipital gyrus (O2, lateral occipital gyrus)	0.1748	1.76
WDR76 (131,153), FRMD5 (237,116)	rs2929278	chr15:44250313	C	T	0.74	41565	0.68	Left Posterior-ventral part of the cingulate gyrus (vPCC, isthmus of the cingulate gyrus)	-0.1145	1.76
TBX18 (-473,681), NT5E (-211,892)	rs9342025	chr6:85947917	G	A	0.35	41612	2.7	Left Suborbital sulcus (sulcus rostrales, supraorbital sulcus)	0.0972	1.76
CCDC91 (-113,259), PTHLH (-105,218)	rs10843083	chr12:28230120	T	C	0.73	37740	2.03	Left Sulcus intermedius primus (of Jensen)	0.1368	1.76
SLCO1C1 (-92,361), PDE3A (233,860)	rs11045326	chr12:20756038	C	G	0.88	41547	0.68	Right Horizontal ramus of the anterior segment of the lateral sulcus (or fissure)	0.1611	1.76
ABI2 (-38,451), CYP20A1 (50,890)	rs1048013	chr2:204154552	C	T	0.45	41391	1.35	Left Posterior ramus (or segment) of the lateral sulcus (or fissure)	-0.108	1.76
FBXO11 (-374,561), FOXN2 (-34,357)	rs72818484	chr2:48507492	T	C	0.98	41580	0.68	Right Superior frontal gyrus (F1)	0.2642	1.76
GABRG2 (108,420)	rs169796	chr5:161603200	G	A	0.64	41552	0.68	Right Parahippocampal gyrus, parahippocampal part of the medial occipito-temporal gyrus, (T5)	-0.0912	1.75
SUPT3H (422)	rs3749863	chr6:45345248	A	C	0.39	41656	1.35	Right Lateral aspect of the superior temporal gyrus	0.1144	1.75
GRIA1 (108,708), FAM114A2 (438,040)	rs80160190	chr5:152980439	G	A	0.98	41063	1.35	Left Subcallosal area, subcallosal gyrus	-0.3557	1.75
DYNLRB1 (-67,732), ITCH (85,365)	rs6059844	chr20:33036482	A	G	0.5	41555	2.7	Left Medial orbital sulcus (olfactory sulcus)	0.0943	1.75
IFI44L (-34,219), PTGFR (95,113)	rs1023253	chr1:79051869	C	T	0.27	41582	1.35	Right Postcentral gyrus	0.1008	1.75
Unavailable	rs72686629	chr8:112833906	G	A	0.92	41677	1.35	Right Superior temporal sulcus (parallel sulcus)	0.1929	1.75
ADAM33 (-21,837), SIGLEC1 (3,046)	rs625372	chr20:3684729	T	C	0.36	41442	2.7	Left Superior parietal lobule (lateral part of P1)	-0.1012	1.75
SLC38A7 (-39,057), GOT2 (10,578)	rs257636	chr16:58757683	A	G	0.37	41552	2.03	Right Precuneus (medial part of P1)	0.1051	1.75
WSB2 (-10,197), VSIG10 (32,562)	rs7307331	chr12:118509191	G	A	0.7	41584	1.35	Left Superior occipital gyrus (O1)	0.1028	1.75
LIPC (14,255), ADAM10 (325,155)	rs17190503	chr15:58717022	C	T	0.66	41602	1.35	Left Inferior frontal sulcus	-0.1086	1.75
ARRDC3 (-119,436)	rs332539	chr5:90798611	C	A	0.1	41552	1.35	Right Postcentral sulcus	0.1656	1.75
TRAF7 (-5,582), RAB26 (1,560)	rs78391622	chr16:2200184	C	T	0.89	41215	1.35	Right Postcentral gyrus	0.145	1.75
TNRC18 (56,698), SLC29A4 (83,919)	rs4445136	chr7:5406479	T	C	0.53	41603	1.35	Right Intraparietal sulcus (interparietal sulcus) and transverse parietal sulci	0.1022	1.75
Unavailable	rs5753521	chr22:31638027	T	C	0.29	41570	1.35	Left Lateral occipito-temporal gyrus (fusiform gyrus, O4-T4)	-0.105	1.75
CNTLN (-143,648), BNC2 (-120,629)	rs10756851	chr9:16991332	G	A	0.36	41506	0.68	Right Intraparietal sulcus (interparietal sulcus) and transverse parietal sulci	0.1073	1.75
NEBL (-596,312), MLLT10 (-40,430)	rs5011832	chr10:21782842	T	C	0.65	41624	0.68	Right Paracentral lobule and sulcus	-0.0995	1.74
IPO9 (-50,182), NAV1 (130,711)	rs665834	chr1:201748087	C	A	0.61	41343	2.03	Left Angular gyrus	-0.097	1.74
PACRG (-433,984)	rs118114822	chr6:162714180	C	T	0.98	41692	4.05	Left Inferior frontal sulcus	-0.3289	1.74
ADAD1 (-167,676), KIAA1109 (59,005)	rs4505848	chr4:123132492	A	G	0.67	41662	0.68	Right Lateral orbital sulcus	-0.1041	1.74
XDH (-230,325), MEMO1 (367,721)	rs635304	chr2:31867905	C	T	0.7	39403	0.68	Left Superior frontal sulcus	0.0979	1.74
PRKCD (32,656), TKT (62,247)	rs114058530	chr3:53227791	C	T	0.95	41596	0.68	Right Subcentral gyrus (central operculum) and sulci	0.2664	1.74
RUNX2 (-96,965), CDC5L (843,880)	rs113478679	chr6:45199141	A	C	0.95	38868	1.35	Left Supramarginal gyrus	0.2529	1.74
IL20RB (-86,114), NCK1 (9,544)	rs62410402	chr3:136590593	G	A	0.92	41177	0.68	Left Postcentral gyrus	-0.1527	1.74
DPH6 (-159,960)	rs1498583	chr15:35998328	A	G	0.47	41572	0.68	Right Superior frontal sulcus	0.0905	1.74
EIF3A (-40,595), SFXN4 (44,269)	rs12355492	chr10:120880910	C	T	0.44	40552	2.03	Right Cuneus (O6)	0.1009	1.73
NETO1 (-491,096), FBXO15 (788,821)	rs1943796	chr18:71026279	A	G	0.34	41566	0.68	Left Lateral aspect of the superior temporal gyrus	0.114	1.73
MEF2A (-131,162), LRRC28 (183,177)	rs1545246	chr15:99974743	T	C	0.08	41612	0.68	Left Calcarine sulcus	-0.179	1.73
NPFF (-22,872), ENSG00000267281 (95,470)	rs6580949	chr12:53924293	T	C	0.52	41383	0.68	Left Medial occipito-temporal sulcus (collateral sulcus) and lingual sulcus	0.0945	1.73
ARF3 (-7,059), WNT10B (7,154)	rs79640667	chr12:49358392	T	C	0.93	41626	3.38	Left Middle occipital sulcus and lunatus sulcus	0.1816	1.73
TFG (125,064), ABI3BP (159,027)	rs62274058	chr3:100553332	C	T	0.96	41697	1.35	Left Transverse temporal sulcus	-0.2966	1.73
FRG2C (-847,850), CNTN3 (-295,341)	rs6549660	chr3:74865631	C	T	0.37	41618	2.03	Right Parieto-occipital sulcus (or fissure)	-0.1113	1.73
MANF (-495,469), DOCK3 (214,338)	rs11928389	chr3:50927009	T	C	0.34	41582	0.68	Right Posterior ramus (or segment) of the lateral sulcus (or fissure)	-0.1274	1.72
PNISR (-2,029)	rs34623546	chr6:99875212	G	A	0.82	37765	1.35	Left Anterior occipital sulcus and preoccipital notch (temporo-occipital incisure)	0.14	1.72
TMEM108 (-310,098), NPHP3 (-5,852)	rs78341897	chr3:132447137	T	G	0.85	37742	2.03	Left Cuneus (O6)	0.1422	1.72
QPCTL (12,283), FBXO46 (26,139)	rs12975617	chr19:46208023	C	T	0.64	41554	1.35	Right Middle frontal sulcus	-0.1068	1.72
EDN2 (-410,761), HIVEP3 (23,067)	rs783628	chr1:42361102	G	A	0.36	41575	2.03	Right Planum temporale or temporal plane of the superior temporal gyrus	-0.1267	1.72
SLC2A12 (-185,639), SGK1 (79,784)	rs17063545	chr6:134559412	A	G	0.92	41614	5.41	Right Orbital gyri	-0.1469	1.72
TNFSF11 (-32,156), AKAP11 (269,845)	rs1021188	chr13:43116133	C	T	0.17	41613	0.68	Left Subcallosal area, subcallosal gyrus	0.1449	1.72
SCAND1 (57,131), PHF20 (130,359)	rs117210424	chr20:34490263	A	G	0.98	41647	1.35	Right Anterior part of the cingulate gyrus and sulcus (ACC)	0.4124	1.72
WNT3A (-4,897)	rs708108	chr1:228189855	T	C	0.39	41572	2.7	Right Short insular gyri	-0.12	1.71
PLEKHG2 (4,990), RPS16 (18,374)	rs73033371	chr19:39908214	C	T	0.94	41671	1.35	Left Paracentral lobule and sulcus	0.1895	1.71
ZIC4 (320)	rs6766244	chr3:147121751	C	T	0.77	41597	0.68	Left Supramarginal gyrus	0.1231	1.71
SNX11 (95,313), SKAP1 (227,320)	rs9909933	chr17:46280232	G	T	0.79	41640	0.68	Left Opercular part of the inferior frontal gyrus	-0.1458	1.71
IGF2BP3 (15,626), MALSU1 (155,642)	rs11762106	chr7:23494460	T	C	0.61	41419	1.35	Left Precuneus (medial part of P1)	0.109	1.71
RNF165 (-133,954), C18orf25 (26,241)	rs117231017	chr18:43780233	G	A	0.99	41654	0.68	Left Inferior part of the precentral sulcus	-0.5171	1.71
CCL2 (-538,997), ASIC2 (-423,302)	rs35040040	chr17:32043307	G	A	0.9	41524	0.68	Left Subcentral gyrus (central operculum) and sulci	0.1908	1.71
ZNF618 (-2,319)	rs6478042	chr9:116636243	T	C	0.23	41606	1.35	Right Inferior segment of the circular sulcus of the insula	0.1411	1.71
GPM6A (350,455), ADAM29 (733,520)	rs72702639	chr4:176573028	T	C	0.98	41644	0.68	Left Inferior occipital gyrus (O3) and sulcus	-0.3447	1.71
ARHGAP10 (349,196), NR3C2 (361,263)	rs5530	chr4:149002409	A	G	0.97	41605	1.35	Left Posterior-ventral part of the cingulate gyrus (vPCC, isthmus of the cingulate gyrus)	-0.3074	1.71
PAQR3 (-348,667), NAA11 (37,946)	rs116128373	chr4:80209258	G	A	0.98	41668	0.68	Left Lateral occipito-temporal gyrus (fusiform gyrus, O4-T4)	-0.3284	1.71
DMRTA1 (362,624)	rs10117155	chr9:22809463	C	A	0.65	37722	2.03	Right Superior occipital gyrus (O1)	-0.1067	1.71
FZD8 (-448,947)	rs7906745	chr10:36379308	G	T	0.07	40884	0.68	Right Middle-posterior part of the cingulate gyrus and sulcus (pMCC)	0.2183	1.71
PKD2 (69,264), ABCG2 (81,981)	rs10965	chr4:88998083	G	A	0.67	41459	0.68	Left Parahippocampal gyrus, parahippocampal part of the medial occipito-temporal gyrus, (T5)	0.1015	1.71
CRYBA1 (14,926), NUFIP2 (32,330)	rs8614	chr17:27588806	C	A	0.82	41350	0.68	Right Temporal pole	-0.1177	1.7
TBX18 (-426,794), NT5E (-258,779)	rs17664862	chr6:85901030	G	C	0.82	41132	5.41	Left Medial orbital sulcus (olfactory sulcus)	0.124	1.7
DPP6 (-898,217), ACTR3B (394,715)	rs34281859	chr7:152851548	A	G	0.77	41611	0.68	Left Lateral orbital sulcus	-0.1245	1.7
LTK (767)	rs2305030	chr15:41805237	C	T	0.89	41612	0.68	Left Superior occipital gyrus (O1)	-0.1487	1.7
CADM1 (-126,662)	rs2155631	chr11:115501794	A	C	0.15	41642	2.03	Left Middle-anterior part of the cingulate gyrus and sulcus (aMCC)	-0.1588	1.7
DYNC1I2 (-132,707), CYBRD1 (32,416)	rs10455	chr2:172411273	G	A	0.33	41618	0.68	Left Intraparietal sulcus (interparietal sulcus) and transverse parietal sulci	0.1097	1.7
TAS2R1 (-401,873), FAM173B (217,663)	rs7734914	chr5:10032335	A	G	0.46	41502	0.68	Right Superior part of the precentral sulcus	-0.0854	1.7
LAMB4 (-254,315), NRCAM (71,711)	rs16872525	chr7:108025115	C	T	0.81	39169	2.03	Left Medial orbital sulcus (olfactory sulcus)	-0.1238	1.7
Unavailable	rs74867164	chr22:43513244	C	A	0.96	40991	0.68	Right Superior part of the precentral sulcus	0.2274	1.69
RASA2 (-91,598), ZBTB38 (7,640)	rs6807935	chr3:141114293	A	G	0.66	41634	1.35	Left Transverse frontopolar gyri and sulci	0.1072	1.69
LRRC17 (74,368), FBXL13 (87,210)	rs61110292	chr7:102627805	A	G	0.84	41657	1.35	Left Fronto-marginal gyrus (of Wernicke) and sulcus	0.1283	1.69
CSNK1G3 (296,321), ZNF608 (937,005)	rs6895877	chr5:123144113	A	G	0.69	41499	1.35	Left Planum polare of the superior temporal gyrus	0.1142	1.69
ADAM19 (-62,309), SOX30 (14,337)	rs72811395	chr5:157065091	A	G	0.97	41663	1.35	Left Posterior transverse collateral sulcus	-0.2703	1.69
CLEC18A (-186,587), WWP2 (2,288)	rs117186328	chr16:69798496	G	A	0.98	41516	0.68	Right Anterior part of the cingulate gyrus and sulcus (ACC)	0.3831	1.69
Unavailable	rs2284063	chr22:38544298	A	G	0.64	41642	2.03	Left Paracentral lobule and sulcus	0.0967	1.69
IZUMO3 (-291,505)	rs62570831	chr9:24837383	T	C	0.95	41543	1.35	Left Lateral occipito-temporal sulcus	0.213	1.69
GATA5 (-155,711), SLCO4A1 (-67,061)	rs116849248	chr20:61206736	C	T	0.97	41608	1.35	Left Middle temporal gyrus (T2)	0.259	1.69
MARK3 (-951)	rs12147655	chr14:103850906	G	C	0.64	41626	2.7	Left Sulcus intermedius primus (of Jensen)	0.1196	1.69
ERC1 (25,072), FBXL14 (577,856)	rs7974686	chr12:1125475	A	G	0.6	41629	0.68	Left Orbital part of the inferior frontal gyrus	-0.0969	1.68
SGCG (-743,205), FGF9 (766,365)	rs450646	chr13:23011886	C	T	0.85	41515	1.35	Left Superior segment of the circular sulcus of the insula	-0.1517	1.68
CYP26B1 (17,831), DYSF (663,505)	rs61138718	chr2:72357336	C	T	0.83	41504	1.35	Right Middle frontal gyrus (F2)	0.1183	1.68
VSTM2L (28,058), TTI1 (102,300)	rs117060261	chr20:36559563	G	A	0.98	41623	2.03	Right Superior part of the precentral sulcus	0.3364	1.67
ASB10 (-4,547)	rs2288649	chr7:150888788	A	G	0.23	41648	0.68	Right Superior frontal sulcus	0.1061	1.67
RPL31 (45,193), TBC1D8 (103,778)	rs6543009	chr2:101663937	T	C	0.21	41673	0.68	Left Posterior transverse collateral sulcus	-0.1169	1.67
SLC6A11 (-161,568), ATP2B2 (-149,050)	rs80193510	chr3:10696317	T	C	0.97	37721	0.68	Left Subcentral gyrus (central operculum) and sulci	-0.3765	1.67
GPR88 (-180,917), CDC14A (4,730)	rs630646	chr1:100822776	G	A	0.64	41573	0.68	Left Superior segment of the circular sulcus of the insula	0.1142	1.67
DSTN (-27,156), BFSP1 (-11,339)	rs16999368	chr20:17523352	T	C	0.93	41647	1.35	Right Sulcus intermedius primus (of Jensen)	-0.2158	1.66
NKX63 (-104,746), ANK1 (144,657)	rs60792897	chr8:41609623	C	T	0.42	41452	1.35	Right Middle-anterior part of the cingulate gyrus and sulcus (aMCC)	-0.1148	1.66
SCHIP1 (-144,374), MFSD1 (893,623)	rs62270362	chr3:159413276	C	G	0.88	41635	0.68	Left Subcentral gyrus (central operculum) and sulci	0.1763	1.66
STX6 (90,649), XPR1 (300,259)	rs60757611	chr1:180901398	G	A	0.78	41648	0.68	Right Lateral aspect of the superior temporal gyrus	-0.1333	1.66
INSM1 (-161,890), CRNKL1 (-150,186)	rs116513226	chr20:20186875	A	C	0.97	41640	0.68	Left Posterior-ventral part of the cingulate gyrus (vPCC, isthmus of the cingulate gyrus)	-0.2957	1.66
RBBP5 (-39,271), DSTYK (50,281)	rs3851294	chr1:205130413	A	G	0.09	41662	1.35	Left Paracentral lobule and sulcus	-0.1617	1.66
DNMT3A (-288,692), DTNB (42,353)	rs113055282	chr2:25854150	T	C	0.98	41664	0.68	Left Transverse frontopolar gyri and sulci	-0.4033	1.66
COPZ1 (14,201), GPR84 (25,160)	rs12230917	chr12:54733111	A	G	0.87	41596	2.7	Right Transverse temporal sulcus	0.1997	1.66
TSPAN12 (93,076), KCND2 (491,614)	rs10239799	chr7:120405335	C	T	0.8	41595	0.68	Right Inferior occipital gyrus (O3) and sulcus	0.1113	1.66
NMNAT2 (58,878), LAMC2 (173,437)	rs72731433	chr1:183328859	T	C	0.98	41572	2.7	Right Orbital sulci (H-shaped sulci)	-0.3428	1.66
Unavailable	rs10236852	chr7:109715320	G	T	0.98	41690	0.68	Left Middle occipital gyrus (O2, lateral occipital gyrus)	0.3059	1.66
GFRA2 (77,725)	rs4237072	chr8:21568597	T	C	0.27	41566	0.68	Left Planum polare of the superior temporal gyrus	-0.1187	1.66
MTHFD1L (-256,762), PLEKHG1 (8,925)	rs6933168	chr6:150929923	C	T	0.76	41665	0.68	Right Marginal branch (or part) of the cingulate sulcus	0.1265	1.65
DDX52 (-22,909), HNF1B (78,836)	rs7211602	chr17:36026401	C	A	0.59	41567	0.68	Right Occipital pole	0.0787	1.65
FKBP1C (-829,125), KHDRBS2 (-96,095)	rs2842785	chr6:63092226	A	C	0.26	41598	0.68	Left Marginal branch (or part) of the cingulate sulcus	-0.1276	1.65
SIGLEC15 (-22,369), SLC14A1 (76,419)	rs8095840	chr18:43383108	G	A	0.36	41607	1.35	Right Temporal pole	-0.0927	1.65
DRD1 (208,375), MSX2 (511,301)	rs17064751	chr5:174662836	C	G	0.85	41639	0.68	Left Middle-anterior part of the cingulate gyrus and sulcus (aMCC)	0.1573	1.65
NPM2 (-17,715), XPO7 (86,749)	rs117086926	chr8:21863930	T	G	0.97	41648	1.35	Left Orbital sulci (H-shaped sulci)	-0.2517	1.65
VGLL2 (-362,525), RFX6 (25,790)	rs71570828	chr6:117224212	C	T	0.92	41633	2.03	Right Posterior-ventral part of the cingulate gyrus (vPCC, isthmus of the cingulate gyrus)	-0.1788	1.65
CDC7 (89,521), TGFBR3 (295,602)	rs78727537	chr1:92056185	G	A	0.98	41651	0.68	Right Middle frontal sulcus	-0.4036	1.65
TMEM133 (-29,918), ARHGAP42 (274,487)	rs74898601	chr11:100832893	T	G	0.97	41586	2.03	Right Postcentral gyrus	-0.2751	1.65
PLA2G2E (-35,091), PLA2G2A (21,709)	rs80149606	chr1:20285200	C	T	0.99	41514	1.35	Right Precuneus (medial part of P1)	0.45	1.65
NEURL1 (58,677), SH3PXD2A (302,752)	rs55706621	chr10:105312412	C	T	0.61	41530	0.68	Left Long insular gyrus and central sulcus of the insula	0.1183	1.65
ART3 (7,935), NUP54 (65,871)	rs77655370	chr4:77003797	C	T	0.98	41643	0.68	Right Angular gyrus	-0.3247	1.65
FAM46C (96,166), GDAP2 (227,532)	rs116752665	chr1:118244721	C	T	0.98	41634	0.68	Right Lateral occipito-temporal sulcus	-0.3997	1.65
VIT (125,051), STRN (144,732)	rs888054	chr2:37048883	T	C	0.39	41489	0.68	Left Superior occipital sulcus and transverse occipital sulcus	-0.1036	1.65
EYA4 (-143,716), RPS12 (283,194)	rs6940959	chr6:133418773	G	A	0.81	41610	0.68	Left Middle frontal sulcus	-0.127	1.65
DPH6 (-581,956), MEIS2 (971,762)	rs1008005	chr15:36420324	G	A	0.7	41593	0.68	Right Occipital pole	-0.0845	1.65
PAXBP1 (-28,495), C21orf62 (7,365)	rs2833960	chr21:34172663	C	T	0.23	40476	0.68	Right Paracentral lobule and sulcus	0.1125	1.64
ZNF544 (-37,216), ZNF274 (8,459)	rs73056266	chr19:58702854	G	A	0.98	41621	0.68	Right Medial orbital sulcus (olfactory sulcus)	0.3293	1.64
POU3F1 (-579,685), RRAGC (233,361)	rs12757412	chr1:39092134	G	A	0.91	41634	0.68	Left Subparietal sulcus	-0.2023	1.64
EIF4G3 (-21,886), ECE1 (91,754)	rs1609558	chr1:21525228	T	C	0.54	40191	0.68	Left Paracentral lobule and sulcus	-0.0944	1.63
NT5C1BRDH14 (-414,054), OSR1 (371,796)	rs884894	chr2:19184881	C	T	0.84	41501	1.35	Left Pericallosal sulcus (S of corpus callosum)	-0.1433	1.63
KIF3A (29,979), IL4 (33,674)	rs17691077	chr5:132043351	A	C	0.88	40466	1.35	Right Superior frontal gyrus (F1)	0.1184	1.63
LIPT2 (-62,410), POLD3 (-36,388)	rs4044287	chr11:74267187	T	C	0.53	41553	2.7	Right Subcentral gyrus (central operculum) and sulci	0.1163	1.63
GTF2B (85,727), PKN2 (121,670)	rs786906	chr1:89271574	T	C	0.45	41640	4.05	Right Inferior segment of the circular sulcus of the insula	-0.1182	1.63
ROCK2 (-83,448), E2F6 (38,117)	rs7595697	chr2:11568158	C	T	0.63	41545	0.68	Right Fronto-marginal gyrus (of Wernicke) and sulcus	0.0906	1.63
TJP2 (-66,808), FXN (103,096)	rs7875573	chr9:71753270	G	A	0.12	41626	0.68	Left Anterior part of the cingulate gyrus and sulcus (ACC)	0.1538	1.63
FAM198B (209,913), GRIA2 (742,420)	rs74664510	chr4:158884289	G	T	0.98	41528	2.03	Right Planum polare of the superior temporal gyrus	-0.4043	1.63
OSBPL1A (69,190), CABYR (189,692)	rs6508312	chr18:21908633	A	G	0.53	41513	0.68	Left Angular gyrus	-0.0939	1.63
DIAPH3 (913,215)	rs12864339	chr13:59824906	T	C	0.54	41133	0.68	Left Paracentral lobule and sulcus	-0.0934	1.63
RASA1 (-640,771), COX7C (9,162)	rs10473903	chr5:85922934	C	T	0.98	41565	2.03	Left Paracentral lobule and sulcus	-0.3738	1.63
MORC3 (-22,030), DOPEY2 (133,625)	rs8130517	chr21:37670457	G	A	0.47	41585	0.68	Right Paracentral lobule and sulcus	0.0936	1.63
GRHL2 (153,873), NCALD (478,603)	rs4317540	chr8:102658532	A	C	0.71	41595	1.35	Right Anterior segment of the circular sulcus of the insula	0.1194	1.63
NXPH1 (160,252)	rs2189465	chr7:8633836	C	T	0.69	37726	0.68	Left Lateral orbital sulcus	-0.1182	1.63
XPNPEP1 (495,766)	rs12358894	chr10:111187545	G	A	0.99	41313	0.68	Right Posterior-ventral part of the cingulate gyrus (vPCC, isthmus of the cingulate gyrus)	-0.603	1.62
DENND1A (172,318), CRB2 (401,530)	rs9785285	chr9:126520068	T	C	0.8	41627	1.35	Right Medial occipito-temporal sulcus (collateral sulcus) and lingual sulcus	-0.1127	1.62
FERMT1 (-516,703), BMP2 (-127,418)	rs967417	chr20:6620893	G	A	0.54	41638	0.68	Right Temporal pole	0.0892	1.62
FOXD2 (631)	rs41290152	chr1:47902319	A	C	0.92	41622	2.03	Right Superior part of the precentral sulcus	0.1539	1.62
SOX14 (-375,097), IL20RB (431,776)	rs1382269	chr3:137108482	T	C	0.53	41645	0.68	Left Cuneus (O6)	-0.0969	1.62
KCNK2 (-440,355), CENPF (39,687)	rs2666839	chr1:214816224	G	A	0.91	41664	1.35	Right Paracentral lobule and sulcus	-0.1636	1.62
TIGD6 (-13,929), CSF1R (98,277)	rs114087883	chr5:149394658	C	G	0.99	41639	1.35	Left Subcentral gyrus (central operculum) and sulci	-0.5015	1.62
VAMP3 (-215,324), CAMTA1 (770,622)	rs12562369	chr1:7616005	C	A	0.38	41630	0.68	Right Superior part of the precentral sulcus	0.0864	1.62
VSTM2A (-742,724), POM121L12 (763,946)	rs17135980	chr7:53867294	A	G	0.99	41649	0.68	Right Marginal branch (or part) of the cingulate sulcus	-0.4768	1.62
FOXQ1 (-517,173), EXOC2 (-102,392)	rs7769783	chr6:795502	G	T	0.17	41628	2.7	Left Opercular part of the inferior frontal gyrus	-0.1565	1.62
FAM3C (12,077), WNT16 (55,255)	rs78962060	chr7:121024311	G	A	0.98	41669	2.7	Left Inferior temporal sulcus	-0.2898	1.62
PLCH1 (-63,559), C3orf33 (66,669)	rs358748	chr3:155457386	A	G	0.67	41592	0.68	Left Anterior segment of the circular sulcus of the insula	0.1094	1.62
TRPS1 (612,589)	rs62513391	chr8:116068639	G	A	0.89	41506	0.68	Left Middle-anterior part of the cingulate gyrus and sulcus (aMCC)	0.1807	1.62
FGFRL1 (4,446), RNF212 (99,102)	rs77822621	chr4:1008212	C	T	0.96	36558	0.68	Left Middle frontal gyrus (F2)	0.2362	1.62
C5orf45 (5,508), SQSTM1 (32,621)	rs1650893	chr5:179280379	T	C	0.46	41611	0.68	Right Middle-anterior part of the cingulate gyrus and sulcus (aMCC)	-0.1125	1.62
Unavailable	rs737945	chr22:30202774	G	C	0.55	41584	1.35	Right Superior occipital sulcus and transverse occipital sulcus	0.1045	1.62
TUBE1 (10,266), WISP3 (22,989)	rs11153335	chr6:112398450	G	A	0.72	41615	1.35	Right Middle-anterior part of the cingulate gyrus and sulcus (aMCC)	0.1246	1.61
CTNNA3 (66,378), LRRTM3 (703,786)	rs72806686	chr10:69389549	C	T	0.93	41609	0.68	Right Anterior transverse temporal gyrus (of Heschl)	-0.2556	1.61
C8orf74 (5,680), SOX7 (52,196)	rs6601501	chr8:10535826	T	C	0.24	39951	1.35	Right Posterior ramus (or segment) of the lateral sulcus (or fissure)	0.1434	1.61
DLG2 (341,235)	rs76348320	chr11:84997079	A	G	0.96	41477	0.68	Left Inferior temporal gyrus (T3)	0.1964	1.61
ADARB2 (148,849), WDR37 (535,344)	rs2999399	chr10:1630821	C	T	0.22	41663	1.35	Left Middle occipital sulcus and lunatus sulcus	0.1072	1.61
IFIT1B (-3,391)	rs304507	chr10:91134422	T	G	0.05	40862	1.35	Right Angular gyrus	-0.2327	1.61
MTSS1L (-113,536), VAC14 (1,560)	rs76369088	chr16:70833504	C	G	0.98	41479	3.38	Left Anterior segment of the circular sulcus of the insula	0.4019	1.61
TOM1L1 (-946,045), KIF2B (131,591)	rs78498508	chr17:52031829	C	T	0.97	41586	0.68	Left Planum polare of the superior temporal gyrus	-0.3306	1.61
PSMD7 (-774,449), ZFHX3 (-473,951)	rs825858	chr16:73556224	G	T	0.87	41621	0.68	Right Fronto-marginal gyrus (of Wernicke) and sulcus	-0.1283	1.61
FBXO31 (198,311), FOXL1 (606,938)	rs11864957	chr16:87219052	C	T	0.66	41416	1.35	Right Paracentral lobule and sulcus	-0.0985	1.6
TNRC6C (-588,008), SEPT9 (135,638)	rs7208671	chr17:75413129	T	C	0.59	41622	1.35	Right Subcallosal area, subcallosal gyrus	-0.1117	1.6
ACN9 (-74,684), DLX5 (-16,810)	rs1207718	chr7:96671218	T	C	0.32	41633	0.68	Left Posterior transverse collateral sulcus	-0.1003	1.6
KDM6B (-121,279), DNAH2 (1,272)	rs3744260	chr17:7621943	G	A	0.65	41536	1.35	Right Short insular gyri	-0.1205	1.6
GGT6 (-55,027), ALOX15 (26,450)	rs9895232	chr17:4519139	T	C	0.67	41619	0.68	Left Posterior transverse collateral sulcus	-0.0996	1.6
MTRNR2L13 (7,255), TRAM1L1 (779,466)	rs74965831	chr4:117227270	T	C	0.98	41602	1.35	Right Orbital gyri	0.2888	1.6
CBR4 (124,907), PALLD (388,248)	rs34985347	chr4:169806502	T	G	0.39	41592	0.68	Left Superior segment of the circular sulcus of the insula	0.111	1.6
PDE7B (177,786), MTFR2 (220,830)	rs9402786	chr6:136350619	G	A	0.63	41598	0.68	Right Posterior-ventral part of the cingulate gyrus (vPCC, isthmus of the cingulate gyrus)	-0.098	1.6
GZMB (-168,048), STXBP6 (247,983)	rs854384	chr14:25271520	T	C	0.19	41465	0.68	Right Paracentral lobule and sulcus	0.1182	1.6
KCNK2 (-8,083), CENPF (471,959)	rs72735325	chr1:215248496	G	T	0.96	40046	0.68	Left Superior part of the precentral sulcus	-0.2225	1.6
MTG2 (17,084), HRH3 (20,127)	rs4925356	chr20:60775184	T	C	0.96	41610	0.68	Left Subparietal sulcus	-0.2932	1.6
RXFP2 (-465,022), B3GALTL (74,585)	rs35019745	chr13:31848657	C	T	0.98	41688	0.68	Left Superior frontal gyrus (F1)	-0.259	1.6
PTGER3 (154,326), CTH (482,191)	rs77268000	chr1:71359145	G	T	0.97	41682	0.68	Left Middle occipital sulcus and lunatus sulcus	-0.2466	1.6
TMEM167A (149,632), ATP6AP1L (648,403)	rs37555	chr5:82223683	G	C	0.14	41628	1.35	Left Inferior temporal gyrus (T3)	-0.1124	1.6
GOSR1 (56,755), CRLF3 (290,660)	rs72809843	chr17:28861134	A	G	0.89	41641	2.7	Right Inferior part of the precentral sulcus	0.1676	1.6
HIST1H2BA (-516), HIST1H2AA (169)	rs9467583	chr6:25726621	C	T	0.73	41598	0.68	Left Opercular part of the inferior frontal gyrus	0.1299	1.6
TMEFF2 (-736,492)	rs7601542	chr2:193796926	A	G	0.5	41511	1.35	Left Superior temporal sulcus (parallel sulcus)	0.0969	1.6
PAPPA (41,610), PAPPAAS1 (205,193)	rs1952977	chr9:118957692	G	A	0.43	41584	0.68	Left Triangular part of the inferior frontal gyrus	-0.1121	1.59
IL5RA (131,945), CNTN4 (739,601)	rs7356030	chr3:3020113	C	T	0.79	41628	2.03	Left Middle frontal gyrus (F2)	-0.106	1.59
VSNL1 (48,320), SMC6 (164,324)	rs1533643	chr2:17770746	C	T	0.96	41683	0.68	Right Anterior part of the cingulate gyrus and sulcus (ACC)	0.2517	1.59
EXOC3L4 (355)	rs2297066	chr14:103566835	C	G	0.76	41660	0.68	Right Middle occipital sulcus and lunatus sulcus	0.1125	1.59
TMEM180 (703)	rs35637354	chr10:104221854	A	C	0.78	41637	0.68	Left Pericallosal sulcus (S of corpus callosum)	0.1252	1.59
CYTH3 (15,432), USP42 (152,329)	rs6463540	chr7:6296843	T	C	0.91	41674	0.68	Left Supramarginal gyrus	0.1793	1.59
KPNA3 (-19,857), SPRYD7 (123,563)	rs9535352	chr13:50386913	G	A	0.65	41605	1.35	Right Middle occipital sulcus and lunatus sulcus	0.1011	1.59
LSAMP (-205,591)	rs1965436	chr3:116369968	A	G	0.95	41266	0.68	Left Lateral aspect of the superior temporal gyrus	0.2544	1.58
LUZP2 (-92,205)	rs117211286	chr11:24426519	G	A	0.99	41613	0.68	Left Lateral occipito-temporal gyrus (fusiform gyrus, O4-T4)	-0.4539	1.58
TBC1D7 (-88,723), GFOD1 (71,921)	rs11754291	chr6:13415866	C	T	0.79	41125	1.35	Left Opercular part of the inferior frontal gyrus	0.1445	1.58
C10orf105 (-32,081), C10orf54 (21,597)	rs74649893	chr10:73511658	G	A	0.93	41580	0.68	Right Vertical ramus of the anterior segment of the lateral sulcus (or fissure)	0.2148	1.58
SPECC1 (-78,686), AKAP10 (-30,500)	rs36034566	chr17:19911649	A	C	0.53	41549	0.68	Left Medial occipito-temporal sulcus (collateral sulcus) and lingual sulcus	-0.0922	1.58
UTS2R (-12,076), TEX19 (2,955)	rs11557867	chr17:80320077	C	G	0.96	41635	0.68	Right Triangular part of the inferior frontal gyrus	0.2546	1.58
GALNT2 (152,440), PGBD5 (157,996)	rs77470056	chr1:230355395	G	A	0.94	37761	4.05	Right Opercular part of the inferior frontal gyrus	-0.2488	1.58
PTBP1 (10,368), ENSG00000129951 (14,510)	rs123698	chr19:807442	G	C	0.39	41514	1.35	Right Planum polare of the superior temporal gyrus	0.1091	1.58
SPARCL1 (7,311), NUDT9 (99,611)	rs35092607	chr4:88443344	T	C	0.94	41605	0.68	Right Middle frontal sulcus	0.2087	1.58
ALDH7A1 (105,286), GRAMD3 (130,001)	rs10214090	chr5:125825824	A	G	0.32	41618	0.68	Left Middle occipital gyrus (O2, lateral occipital gyrus)	0.0939	1.57
ARHGAP20 (-357,727), COLCA2 (-228,799)	rs78976377	chr11:110941177	A	G	0.92	41633	0.68	Left Posterior-dorsal part of the cingulate gyrus (dPCC)	0.2101	1.57
C3orf80 (-40,203), IL12A (196,684)	rs62272160	chr3:159903220	G	A	0.98	41675	0.68	Right Posterior transverse collateral sulcus	0.311	1.57
FMO3 (-420,799), PRRX1 (6,173)	rs77115195	chr1:170639219	C	T	0.98	40689	4.05	Left Middle occipital gyrus (O2, lateral occipital gyrus)	0.3276	1.57
NRBP2 (-61,138), PLEC (40,761)	rs7015048	chr8:144984283	T	C	0.53	41454	1.35	Right Middle-posterior part of the cingulate gyrus and sulcus (pMCC)	0.1089	1.57
PFDN5 (-22,880), ESPL1 (4,113)	rs11170496	chr12:53666195	G	A	0.35	41621	1.35	Left Medial occipito-temporal sulcus (collateral sulcus) and lingual sulcus	0.0963	1.57
MPL (-35,731), TIE1 (1,084)	rs1198979	chr1:43767747	A	G	0.86	41602	0.68	Left Lateral occipito-temporal gyrus (fusiform gyrus, O4-T4)	0.1345	1.57
TSPAN2 (-205,625), NGF (43,148)	rs2239622	chr1:115837709	A	G	0.26	41678	0.68	Left Superior occipital gyrus (O1)	-0.1042	1.57
FOXA2 (5,500), PAX1 (873,305)	rs6048205	chr20:22559601	A	G	0.96	41675	1.35	Right Superior occipital gyrus (O1)	0.2301	1.57
TPRG1 (-645,121), LPP (313,922)	rs35551130	chr3:188244642	C	T	0.52	41436	0.68	Right Middle temporal gyrus (T2)	-0.0948	1.57
FAM46A (453,321)	rs115329398	chr6:82009104	G	C	0.99	40834	0.68	Left Orbital gyri	-0.3503	1.57
RGS10 (-9,089), TIAL1 (44,699)	rs11528321	chr10:121311308	C	T	0.77	41279	0.68	Right Middle frontal gyrus (F2)	-0.1028	1.57
OMG (1,141), NF1 (201,344)	rs11080149	chr17:29623288	C	T	0.87	41640	0.68	Right Superior frontal sulcus	0.129	1.57
ANGPT1 (-122,235), RSPO2 (463,404)	rs56200867	chr8:108632472	C	G	0.99	41523	0.68	Left Lateral occipito-temporal gyrus (fusiform gyrus, O4-T4)	0.5049	1.57
CHMP6 (-105,228), RPTOR (341,346)	rs117414386	chr17:78860413	G	A	0.97	41655	0.68	Right Calcarine sulcus	-0.2639	1.56
BASP1 (874,599)	rs17660780	chr5:18092267	A	G	0.92	41631	4.73	Left Angular gyrus	0.1687	1.56
GAREM (-72,115), KLHL14 (230,516)	rs117315643	chr18:30122509	T	C	0.99	41662	1.35	Right Anterior occipital sulcus and preoccipital notch (temporo-occipital incisure)	-0.4507	1.56
IMPG1 (-779,430), HTR1B (611,666)	rs74782715	chr6:77561824	G	A	0.99	41650	0.68	Left Horizontal ramus of the anterior segment of the lateral sulcus (or fissure)	0.4873	1.56
ARHGAP33 (10,291), PRODH2 (27,434)	rs120960	chr19:36276767	A	G	0.43	41636	1.35	Right Inferior segment of the circular sulcus of the insula	0.1176	1.56
DPPA4 (-969,742), PVRL3 (-764,430)	rs17725499	chr3:110026160	C	T	0.95	41625	0.68	Right Lateral occipito-temporal gyrus (fusiform gyrus, O4-T4)	-0.2058	1.56
PBRM1 (20,763), SMIM4 (128,469)	rs1992193	chr3:52699089	C	T	0.94	41659	0.68	Right Planum temporale or temporal plane of the superior temporal gyrus	0.2426	1.56
FRMD4A (140,559), PRPF18 (603,398)	rs11591602	chr10:14232324	G	A	0.85	41547	0.68	Left Parahippocampal gyrus, parahippocampal part of the medial occipito-temporal gyrus, (T5)	-0.1312	1.56
ADARB2 (23,028), WDR37 (661,165)	rs12571115	chr10:1756642	C	A	0.73	38837	0.68	Left Temporal pole	-0.1005	1.55
RAB24 (8,704), NSD1 (161,080)	rs78247455	chr5:176722005	G	A	0.97	41344	0.68	Right Transverse frontopolar gyri and sulci	0.3042	1.55
USP46 (-73,474), ERVMER341 (18,832)	rs6836873	chr4:53598975	C	T	0.89	41642	2.03	Left Lingual gyrus, ligual part of the medial occipito-temporal gyrus, (O5)	0.1338	1.55
TMEM167A (241,440), ATP6AP1L (556,595)	rs61093222	chr5:82131875	T	C	0.92	41671	0.68	Right Subcallosal area, subcallosal gyrus	-0.2048	1.55
TGFBR2 (-450,201), RBMS3 (875,056)	rs7638300	chr3:30197892	G	T	0.79	41546	0.68	Left Middle occipital gyrus (O2, lateral occipital gyrus)	-0.108	1.55
WNT4 (-184,653), ZBTB40 (-124,233)	rs4367765	chr1:22654111	G	A	0.64	41443	2.03	Right Middle occipital gyrus (O2, lateral occipital gyrus)	0.1005	1.55
SGCG (-607,287), FGF9 (902,283)	rs73154293	chr13:23147804	G	A	0.89	41586	0.68	Right Inferior occipital gyrus (O3) and sulcus	-0.1404	1.55
TUBE1 (-46,276), LAMA4 (120,926)	rs117675557	chr6:112454991	C	T	0.96	41577	0.68	Right Superior frontal sulcus	-0.2327	1.55
RREB1 (-1,725)	rs2842895	chr6:7106316	G	C	0.45	41613	0.68	Left Lingual gyrus, ligual part of the medial occipito-temporal gyrus, (O5)	0.085	1.55
CLDN23 (-180,341), ENSG00000182319 (-135,100)	rs7826660	chr8:8379107	C	A	0.51	41565	0.68	Right Superior part of the precentral sulcus	0.0836	1.55
Unavailable	rs5765523	chr22:45992149	C	T	0.4	40563	0.68	Right Posterior transverse collateral sulcus	-0.0891	1.55
SERGEF (-561)	rs74892990	chr11:18035269	G	A	0.97	41505	0.68	Left Medial occipito-temporal sulcus (collateral sulcus) and lingual sulcus	0.2561	1.54
ALDH3A1 (-66,811), ULK2 (55,648)	rs78391389	chr17:19715582	T	C	0.95	40566	0.68	Left Sulcus intermedius primus (of Jensen)	0.26	1.54
KCNH3 (-60,497), SPATS2 (111,196)	rs7294973	chr12:49872443	T	C	0.88	41642	0.68	Right Cuneus (O6)	-0.1498	1.54
PRPF18 (202,947), FRMD4A (541,010)	rs11258614	chr10:13831873	G	A	0.72	41628	1.35	Right Postcentral sulcus	0.1091	1.54
EEF1E1 (-47,948), SLC35B3 (284,958)	rs75048711	chr6:8150758	G	T	0.94	41309	1.35	Left Paracentral lobule and sulcus	-0.2	1.54
XKR6 (-45,237), MTMR9 (-37,814)	rs7824557	chr8:11104111	G	A	0.39	41644	0.68	Right Superior part of the precentral sulcus	-0.0852	1.54
OR6N2 (-732)	rs58967071	chr1:158748156	C	T	0.98	41685	0.68	Left Posterior-dorsal part of the cingulate gyrus (dPCC)	-0.3896	1.54
CACNA1A (2,960), IER2 (351,290)	rs1547986	chr19:13614078	G	A	0.98	41657	0.68	Right Central sulcus (Rolando’s fissure)	0.3633	1.54
GOLPH3 (106,430), PDZD2 (428,510)	rs12109819	chr5:32068026	C	T	0.7	41552	0.68	Right Superior parietal lobule (lateral part of P1)	0.1016	1.54
RREB1 (-121,587), LY86 (398,114)	rs7764710	chr6:6986454	G	A	0.91	41420	2.7	Left Middle frontal gyrus (F2)	0.1493	1.54
IGF2BP2 (-7,657), TRA2B (105,424)	rs77494444	chr3:185550500	C	T	0.95	41634	1.35	Left Medial occipito-temporal sulcus (collateral sulcus) and lingual sulcus	0.2034	1.54
SGCG (-776,338), FGF9 (733,232)	rs9316969	chr13:22978753	T	C	0.27	41629	0.68	Left Paracentral lobule and sulcus	0.1026	1.54
ZSWIM7 (-117,023), NCOR1 (98,835)	rs35622628	chr17:16020028	A	G	0.48	41474	0.68	Left Long insular gyrus and central sulcus of the insula	0.1141	1.54
KLF6 (-38,053)	rs10904101	chr10:3865519	A	G	0.56	40312	0.68	Right Lingual gyrus, ligual part of the medial occipito-temporal gyrus, (O5)	-0.0828	1.53
TMEM51 (-505,964), KAZN (47,865)	rs12354173	chr1:14973064	A	C	0.94	41661	1.35	Left Subcallosal area, subcallosal gyrus	-0.2344	1.53
GPC6 (-223,146)	rs34235579	chr13:93655949	C	T	0.91	41605	1.35	Right Calcarine sulcus	-0.1559	1.53
PYGB (-50,718), ENTPD6 (1,632)	rs6050424	chr20:25177987	A	G	0.25	41587	0.68	Left Sulcus intermedius primus (of Jensen)	-0.13	1.53
AGAP1 (-389,379), SH3BP4 (126,044)	rs11897980	chr2:236013372	T	C	0.88	41580	0.68	Right Paracentral lobule and sulcus	0.1439	1.53
UMPS (-305,332), KALRN (330,354)	rs625064	chr3:124143881	C	T	0.96	41370	0.68	Left Planum temporale or temporal plane of the superior temporal gyrus	-0.314	1.53
TRHDE (251,904)	rs73146951	chr12:72918366	C	T	0.98	41573	0.68	Left Parahippocampal gyrus, parahippocampal part of the medial occipito-temporal gyrus, (T5)	0.3115	1.53
BLCAP (1,871), NNAT (4,846)	rs12481150	chr20:36154462	C	A	0.7	41560	0.68	Left Transverse frontopolar gyri and sulci	-0.1082	1.52
REV3L (-103,352), TRAF3IP2 (19,183)	rs174375	chr6:111908266	C	G	0.32	37708	1.35	Left Medial orbital sulcus (olfactory sulcus)	0.1021	1.52
KLHL1 (996,062)	rs116859521	chr13:69686529	G	C	0.95	41574	0.68	Right Triangular part of the inferior frontal gyrus	-0.2369	1.52
TMEM255B (34,361), GAS6 (70,464)	rs9577896	chr13:114496576	A	G	0.34	41531	0.68	Right Lingual gyrus, ligual part of the medial occipito-temporal gyrus, (O5)	0.085	1.52
SNX2 (-133,509), SNCAIP (329,419)	rs74424817	chr5:121977182	A	G	0.98	41610	1.35	Left Opercular part of the inferior frontal gyrus	0.4158	1.52
B9D1 (12,045), EPN2 (113,328)	rs4924783	chr17:19253981	A	G	0.22	41633	0.68	Left Posterior ramus (or segment) of the lateral sulcus (or fissure)	-0.1287	1.52
NDST4 (-952,377), MTRNR2L13 (-232,608)	rs76763206	chr4:116987408	A	G	0.98	41562	0.68	Right Occipital pole	-0.2432	1.52
CABYR (-293,956), LAMA3 (155,580)	rs12457323	chr18:21424986	T	C	0.98	41661	0.68	Right Middle occipital gyrus (O2, lateral occipital gyrus)	-0.3562	1.52
RPL11 (-51,432), MDS2 (13,014)	rs1317329	chr1:23966837	C	T	0.77	40642	0.68	Left Superior parietal lobule (lateral part of P1)	0.1134	1.52
MMP14 (-4,995)	rs55648471	chr14:23300771	A	G	0.81	40773	0.68	Right Fronto-marginal gyrus (of Wernicke) and sulcus	-0.11	1.52
BUB1B (-39,111), BMF (-13,042)	rs8023845	chr15:40414116	G	T	0.8	37731	0.68	Right Orbital part of the inferior frontal gyrus	-0.1177	1.52
ST8SIA4 (-882,321), SLCO4C1 (510,963)	rs72770562	chr5:101121290	G	C	0.96	41578	1.35	Left Temporal pole	0.2214	1.52
BTBD3 (-893,845), JAG1 (-322,938)	rs6078000	chr20:10977631	A	G	0.72	41571	2.03	Left Middle-anterior part of the cingulate gyrus and sulcus (aMCC)	-0.1225	1.51
ADARB2 (170,214), WDR37 (513,979)	rs11595009	chr10:1609456	G	A	0.96	41608	0.68	Right Vertical ramus of the anterior segment of the lateral sulcus (or fissure)	0.2844	1.51
CABLES1 (-114,219), RBBP8 (87,720)	rs9961760	chr18:20601508	A	G	0.37	40038	1.35	Left Superior frontal gyrus (F1)	0.0826	1.51
TMEM261 (-113,886)	rs2890768	chr9:7913952	A	G	0.57	41559	1.35	Left Parahippocampal gyrus, parahippocampal part of the medial occipito-temporal gyrus, (T5)	0.0937	1.51
ZFYVE21 (6,061), PPP1R13B (125,800)	rs35311561	chr14:104188127	G	A	0.72	41480	1.35	Left Middle frontal gyrus (F2)	0.0961	1.51
USP24 (-953,520), PPAP2B (410,936)	rs35744037	chr1:56634305	A	G	0.98	41546	2.7	Right Cuneus (O6)	0.3291	1.51
LRRC37A3 (-83,121), GNA13 (54,934)	rs10853057	chr17:62998023	C	T	0.07	41272	0.68	Right Subcallosal area, subcallosal gyrus	0.2114	1.51
NEUROG2 (5,291), ALPK1 (213,539)	rs116836043	chr4:113432037	G	A	0.98	41680	2.03	Left Subcallosal area, subcallosal gyrus	-0.3584	1.51
KCNK2 (-1,272)	rs2363561	chr1:215255307	T	C	0.37	37774	0.68	Left Marginal branch (or part) of the cingulate sulcus	-0.1195	1.51
ZNF750 (-73,406), B3GNTL1 (137,827)	rs117167566	chr17:80871859	G	A	0.99	41645	0.68	Right Parieto-occipital sulcus (or fissure)	0.6582	1.51
ABCA1 (-219,353), SLC44A1 (-97,033)	rs117798118	chr9:107909870	C	T	0.99	41574	0.68	Right Angular gyrus	-0.467	1.5
SRR (-189,919), HIC1 (57,476)	rs2760743	chr17:2017079	C	A	0.7	41610	0.68	Right Lateral orbital sulcus	0.1038	1.5
PBX1 (-580,399), NUF2 (656,730)	rs10494405	chr1:163948473	T	C	0.86	40598	0.68	Right Inferior occipital gyrus (O3) and sulcus	-0.1262	1.5
DIO2 (541,825)	rs74063759	chr14:80136018	C	T	0.96	41643	0.68	Left Middle temporal gyrus (T2)	0.2202	1.5
TPRG1 (-847,543), LPP (111,500)	rs13060460	chr3:188042220	T	G	0.87	41618	0.68	Right Triangular part of the inferior frontal gyrus	-0.1505	1.5
DAP (-636,190), CTNND2 (506,582)	rs31837	chr5:11397573	C	A	0.92	41620	0.68	Left Posterior transverse collateral sulcus	0.1681	1.5
SCRG1 (-49,024), HAND2 (81,670)	rs80001783	chr4:174369710	C	T	0.96	41630	1.35	Right Subcallosal area, subcallosal gyrus	0.2708	1.5
UCHL1 (-36,007), APBB2 (-6,295)	rs2880381	chr4:41222843	C	T	0.87	41585	0.68	Right Paracentral lobule and sulcus	0.1342	1.5
TRAPPC12 (-574,040), MYT1L (-474,530)	rs7608550	chr2:2809417	A	G	0.66	41523	0.68	Right Anterior occipital sulcus and preoccipital notch (temporo-occipital incisure)	0.1069	1.5
GALNTL6 (-867,696), AADAT (-855,841)	rs74336915	chr4:171866958	C	G	0.93	41292	0.68	Right Superior temporal sulcus (parallel sulcus)	-0.2098	1.5
GYPA (-462,772), HHIP (-42,498)	rs62346065	chr4:145524675	T	C	0.95	40026	0.68	Right Middle-anterior part of the cingulate gyrus and sulcus (aMCC)	-0.2742	1.5
GALC (956,468)	rs74391590	chr14:87503147	A	G	0.96	41644	0.68	Right Middle occipital sulcus and lunatus sulcus	-0.2437	1.5
ENPP2 (55,047), NOV (167,478)	rs10283100	chr8:120596023	A	G	0.05	41645	0.68	Right Superior frontal gyrus (F1)	-0.1666	1.5
MEIS2 (14,957)	rs4453431	chr15:37377129	G	C	0.98	41673	0.68	Right Posterior-ventral part of the cingulate gyrus (vPCC, isthmus of the cingulate gyrus)	-0.3423	1.5
FOXP1 (578,411), MITF (812,992)	rs114077125	chr3:70601577	C	T	0.95	39868	0.68	Left Anterior occipital sulcus and preoccipital notch (temporo-occipital incisure)	-0.2267	1.5
C10orf11 (470,656)	rs35738187	chr10:78013174	T	C	0.96	41637	0.68	Right Anterior transverse temporal gyrus (of Heschl)	0.3137	1.5
LPHN3 (665,578)	rs13110933	chr4:62733437	T	C	0.53	41660	0.68	Right Orbital sulci (H-shaped sulci)	-0.0912	1.5
LMX1A (379,524), PBX1 (417,557)	rs76078403	chr1:164946428	G	A	0.9	41633	1.35	Left Lateral occipito-temporal sulcus	0.1542	1.49
ROPN1L (56,163), DAP (263,586)	rs7727060	chr5:10497798	C	T	0.63	41110	1.35	Left Orbital sulci (H-shaped sulci)	0.0889	1.49
DACH1 (69,609)	rs9599885	chr13:72371721	G	A	0.7	41424	0.68	Left Inferior part of the precentral sulcus	-0.1074	1.49
SCGN (-164,199), LRRC16A (208,610)	rs4712944	chr6:25488265	C	A	0.64	41574	2.03	Left Middle temporal gyrus (T2)	-0.0932	1.49
PEAR1 (14,533), ARHGEF11 (137,118)	rs147639000	chr1:156878044	G	A	0.98	41661	1.35	Left Orbital sulci (H-shaped sulci)	0.2939	1.49
C15orf39 (-61,516), PPCDC (113,822)	rs34511319	chr15:75429717	A	C	0.26	41589	0.68	Left Medial occipito-temporal sulcus (collateral sulcus) and lingual sulcus	-0.1031	1.49
STARD3NL (50,378), AMPH (402,966)	rs4720272	chr7:38268201	G	T	0.76	40881	2.03	Right Inferior temporal sulcus	0.1032	1.49
EPHA2 (-23,327), ARHGEF19 (33,196)	rs4661718	chr1:16505908	C	T	0.38	41568	0.68	Left Lateral orbital sulcus	0.1046	1.49
BZRAP1 (-16,262), SUPT4H1 (7,857)	rs1859401	chr17:56421706	G	A	0.77	41643	1.35	Left Inferior frontal sulcus	-0.1185	1.49
SEC13 (-125,294), ATP2B2 (59,113)	rs56082840	chr3:10488155	T	C	0.96	41650	0.68	Left Temporal pole	0.2157	1.49
HAPLN4 (-5,945), TM6SF2 (4,548)	rs58542926	chr19:19379549	C	T	0.93	41607	0.68	Left Subcallosal area, subcallosal gyrus	0.2029	1.49
TNP1 (-769,998), TNS1 (314,067)	rs11680868	chr2:218494784	T	C	0.93	37727	1.35	Left Anterior transverse temporal gyrus (of Heschl)	-0.2277	1.49
CTIF (-218,030), ZBTB7C (-155,563)	rs12955839	chr18:45847499	G	A	0.95	41675	0.68	Left Anterior transverse collateral sulcus	-0.2212	1.49
IGFBP2 (-86,872), RPL37A (48,335)	rs922987	chr2:217411246	T	C	0.51	41615	0.68	Left Straight gyrus, Gyrus rectus	-0.0832	1.49
IRS2 (-498,651), COL4A1 (21,931)	rs66500342	chr13:110937565	G	A	0.8	41456	0.68	Right Paracentral lobule and sulcus	-0.1154	1.49
TGFBR2 (-86,472)	rs59448727	chr3:30561621	G	A	0.88	41624	0.68	Right Planum polare of the superior temporal gyrus	-0.1581	1.48
IFNAR2 (-101,721), OLIG1 (58,109)	rs2834093	chr21:34500558	G	A	0.89	41613	1.35	Left Lateral occipito-temporal gyrus (fusiform gyrus, O4-T4)	-0.1475	1.48
TRMT5 (-205,345), TMEM30B (95,138)	rs17098106	chr14:61653420	T	C	0.62	41476	0.68	Right Parieto-occipital sulcus (or fissure)	-0.1071	1.48
PKN2 (-930,020), LMO4 (425,735)	rs919964	chr1:88219885	G	A	0.49	41438	0.68	Right Temporal pole	-0.0871	1.48
SMLR1 (-376,394), TMEM200A (13,891)	rs6901603	chr6:130772152	G	A	0.7	41547	0.68	Left Occipital pole	-0.0861	1.48
LMX1A (49,318), PBX1 (747,763)	rs16842354	chr1:165276634	T	G	0.8	41627	0.68	Left Straight gyrus, Gyrus rectus	-0.1042	1.48
PMCH (-176,038), IGF1 (106,681)	rs2139572	chr12:102767660	C	T	0.99	41569	1.35	Left Superior occipital gyrus (O1)	-0.3823	1.48
IRS2 (-353,829), COL4A1 (166,753)	rs12875271	chr13:110792743	A	G	0.91	41638	0.68	Left Middle temporal gyrus (T2)	0.1569	1.48
ZPLD1 (923,535)	rs80047583	chr3:103077393	C	G	0.99	41618	1.35	Right Middle occipital sulcus and lunatus sulcus	0.3955	1.48
WNT16 (-3,705)	rs17143281	chr7:120965352	C	T	0.95	41634	0.68	Left Precentral gyrus	0.168	1.48
BMPR1A (95,137), MMRN2 (106,077)	rs58256798	chr10:88611543	G	A	0.93	39707	0.68	Right Suborbital sulcus (sulcus rostrales, supraorbital sulcus)	0.1779	1.48
DLG2 (959,272)	rs11234120	chr11:84379042	G	T	0.84	41595	1.35	Left Middle-anterior part of the cingulate gyrus and sulcus (aMCC)	-0.1504	1.48
CYLD (-19,790), NOD2 (25,832)	rs2076756	chr16:50756881	A	G	0.75	41646	1.35	Right Lateral aspect of the superior temporal gyrus	0.1234	1.48
DLX6 (-4,753)	rs73232700	chr7:96630107	A	C	0.98	41683	0.68	Left Sulcus intermedius primus (of Jensen)	-0.4482	1.48
IRS2 (-18,115), COL4A1 (502,467)	rs9521520	chr13:110457029	G	A	0.67	41523	0.68	Left Lateral occipito-temporal sulcus	0.099	1.48
GOLGA3 (-35,000), CHFR (23,907)	rs78929140	chr12:133440287	G	A	0.96	41638	1.35	Right Orbital gyri	-0.2028	1.48
ARHGAP31 (29,980), TMEM39A (139,330)	rs78604882	chr3:119043199	C	A	0.92	40791	0.68	Left Vertical ramus of the anterior segment of the lateral sulcus (or fissure)	0.1958	1.47
UBAC2 (-217,417), DOCK9 (-5,368)	rs17785077	chr13:99635611	G	A	0.9	41667	0.68	Right Superior parietal lobule (lateral part of P1)	-0.1519	1.47
SATB2 (469,927)	rs983522	chr2:199852892	T	C	0.33	41608	0.68	Left Supramarginal gyrus	0.1069	1.47
CLEC18A (-33,792), WWP2 (155,083)	rs904809	chr16:69951291	A	G	0.33	41599	0.68	Right Subcallosal area, subcallosal gyrus	-0.1146	1.47
FOXQ1 (-463,726), EXOC2 (-155,839)	rs62385008	chr6:848949	G	T	0.97	41493	0.68	Left Transverse frontopolar gyri and sulci	0.303	1.47
FOXF1 (-550,553), IRF8 (61,172)	rs10863203	chr16:85993580	T	C	0.28	41539	0.68	Left Sulcus intermedius primus (of Jensen)	0.125	1.47
CACNG5 (-40,722), PRKCA (491,570)	rs79250813	chr17:64790513	C	T	0.97	41576	1.35	Right Anterior occipital sulcus and preoccipital notch (temporo-occipital incisure)	-0.2949	1.47
NADK (-108,221), GNB1 (4,366)	rs16824526	chr1:1818129	A	C	0.82	41557	0.68	Left Posterior-dorsal part of the cingulate gyrus (dPCC)	0.1499	1.47
RTN1 (-134,994), PCNXL4 (-85,952)	rs72718042	chr14:60472677	T	C	0.98	41649	0.68	Right Middle temporal gyrus (T2)	-0.3057	1.47
TMOD1 (46,791), TSTD2 (85,146)	rs7855669	chr9:100310711	C	T	0.74	41597	0.68	Left Subcentral gyrus (central operculum) and sulci	-0.1257	1.47
TWIST1 (181,645), HDAC9 (439,725)	rs55653020	chr7:18975650	A	G	0.92	41616	1.35	Right Suborbital sulcus (sulcus rostrales, supraorbital sulcus)	0.1652	1.47
TMEM232 (315,490), MAN2A1 (721,810)	rs13156184	chr5:109746876	T	C	0.97	41655	1.35	Right Anterior segment of the circular sulcus of the insula	-0.3037	1.46
PAPOLA (-97,606), AK7 (12,657)	rs2275554	chr14:96871104	G	A	0.75	41526	0.68	Left Inferior part of the precentral sulcus	-0.112	1.46
TMEM218 (18,553), SLC37A2 (21,421)	rs4936976	chr11:124954652	G	C	0.28	41606	0.68	Right Anterior segment of the circular sulcus of the insula	-0.1188	1.46
RNASEH2B (-758,300), DLEU1 (69,208)	rs790531	chr13:50725514	A	G	0.94	41598	0.68	Right Superior segment of the circular sulcus of the insula	-0.2422	1.46
RORB (34,188), TRPM6 (356,542)	rs7870498	chr9:77146468	G	A	0.45	41658	0.68	Right Planum polare of the superior temporal gyrus	0.1049	1.46
HMBOX1 (170,305), KIF13B (202,365)	rs111614454	chr8:28918225	T	C	0.97	40689	1.35	Left Middle frontal sulcus	0.2935	1.46
TCN1 (-61,477), OOSP1 (-10,404)	rs4550242	chr11:59695524	G	A	0.93	39666	0.68	Right Inferior occipital gyrus (O3) and sulcus	0.1771	1.46
PARK2 (-634,489), QKI (-52,384)	rs1764001	chr6:163783291	G	A	0.76	41607	0.68	Right Transverse frontopolar gyri and sulci	0.1106	1.46
PTMA (-6,727), C2orf57 (108,925)	rs67402940	chr2:232566499	T	C	0.81	41585	0.68	Left Middle frontal gyrus (F2)	0.1088	1.46
ROCK2 (-18,062), E2F6 (103,503)	rs66668184	chr2:11502772	T	C	0.95	41577	0.68	Right Vertical ramus of the anterior segment of the lateral sulcus (or fissure)	0.2583	1.46
EMILIN3 (-194,073), CHD6 (57,594)	rs4812526	chr20:40189539	C	A	0.78	41552	1.35	Right Posterior-ventral part of the cingulate gyrus (vPCC, isthmus of the cingulate gyrus)	-0.1122	1.46
SLC30A6 (-70,563), SPAST (31,595)	rs11124277	chr2:32320370	T	G	0.61	41643	0.68	Left Parahippocampal gyrus, parahippocampal part of the medial occipito-temporal gyrus, (T5)	-0.0941	1.46
NEURL1B (51,357), DUSP1 (78,573)	rs62386690	chr5:172119625	C	T	0.89	41546	0.68	Left Anterior part of the cingulate gyrus and sulcus (ACC)	-0.1592	1.46
KRT19 (-4,258)	rs117011429	chr17:39688817	G	T	0.99	40275	1.35	Right Lingual gyrus, ligual part of the medial occipito-temporal gyrus, (O5)	-0.4221	1.45
GATA3 (353,236)	rs10905359	chr10:8449891	C	A	0.62	41462	0.68	Right Posterior-ventral part of the cingulate gyrus (vPCC, isthmus of the cingulate gyrus)	-0.0956	1.45
CYP2J2 (-109,614)	rs603566	chr1:60502075	C	T	0.6	41603	0.68	Left Subcallosal area, subcallosal gyrus	-0.1075	1.45
FOXN2 (-343,704), FBXO11 (-65,214)	rs72811546	chr2:48198145	C	T	0.98	41585	0.68	Right Superior frontal gyrus (F1)	0.2646	1.45
ROCK2 (-45,295), E2F6 (76,270)	rs58138741	chr2:11530005	T	C	0.95	41668	0.68	Right Orbital sulci (H-shaped sulci)	0.2139	1.45
PXDN (-242,279), MYT1L (344,332)	rs7608200	chr2:1990556	A	C	0.72	37765	0.68	Left Paracentral lobule and sulcus	-0.1053	1.45
DCT (261,171), GPC6 (991,671)	rs1572050	chr13:94870765	G	A	0.91	41693	0.68	Left Anterior segment of the circular sulcus of the insula	-0.1741	1.45
PRDM11 (-106,555), TP53I11 (-90,629)	rs7125249	chr11:45062339	T	G	0.85	41567	1.35	Left Superior part of the precentral sulcus	0.1121	1.45
PDK2 (4,206), PPP1R9B (51,033)	rs10491147	chr17:48176844	G	C	0.9	41593	0.68	Left Planum polare of the superior temporal gyrus	-0.1676	1.45
LEPREL1 (-194,403), CLDN1 (7,144)	rs9866788	chr3:190033120	T	C	0.52	41590	0.68	Right Middle occipital sulcus and lunatus sulcus	-0.0943	1.45
AMZ1 (26,867), GNA12 (137,936)	rs62441368	chr7:2746022	G	A	0.88	41600	0.68	Right Lateral aspect of the superior temporal gyrus	0.1636	1.45
SYK (66,377), AUH (493,750)	rs2613310	chr9:93630445	C	T	0.22	41612	1.35	Right Anterior part of the cingulate gyrus and sulcus (ACC)	0.1193	1.45
RCN3 (11,955), NOSIP (40,974)	rs8108243	chr19:50042829	C	T	0.92	41684	0.68	Right Cuneus (O6)	0.1765	1.45
THBS2 (-85,595), WDR27 (362,016)	rs9406322	chr6:169739733	A	C	0.88	41590	1.35	Right Intraparietal sulcus (interparietal sulcus) and transverse parietal sulci	-0.1505	1.45
TOPAZ1 (-178,219), ABHD5 (372,798)	rs1008369	chr3:44105159	G	A	0.51	41622	0.68	Left Superior part of the precentral sulcus	-0.0809	1.44
TGFB2 (-41,610), RRP15 (19,339)	rs116407293	chr1:218477967	A	G	0.97	41557	0.68	Left Planum temporale or temporal plane of the superior temporal gyrus	0.3557	1.44
ZNF618 (-278,121), RGS3 (153,431)	rs35451522	chr9:116360441	G	A	0.9	41602	0.68	Left Anterior transverse collateral sulcus	0.1564	1.44
MAP9 (13,715), NPY2R (154,627)	rs78003534	chr4:156284407	T	C	0.96	41685	0.68	Right Middle frontal sulcus	0.2462	1.44
HBP1 (-60,635), PRKAR2B (63,732)	rs10249866	chr7:106748825	A	G	0.9	41436	1.35	Left Marginal branch (or part) of the cingulate sulcus	-0.1814	1.44
PDE10A (-120,902), SDIM1 (113,267)	rs9348044	chr6:166196458	T	C	0.2	41593	1.35	Right Lateral occipito-temporal sulcus	0.1183	1.44
DCDC2C (511,294)	rs72778419	chr2:4262746	T	A	0.98	40803	0.68	Right Inferior occipital gyrus (O3) and sulcus	0.3181	1.44
NDC80 (-229), METTL4 (204)	rs3817345	chr18:2571281	C	T	0.22	41627	0.68	Right Superior occipital gyrus (O1)	-0.1122	1.44
MROH2B (-33,995), C6 (156,141)	rs76272586	chr5:41105399	C	A	0.97	41351	1.35	Left Transverse frontopolar gyri and sulci	-0.262	1.44
SEPT11 (30,594), CCNI (95,709)	rs10016594	chr4:77901449	A	C	0.58	41582	0.68	Left Marginal branch (or part) of the cingulate sulcus	-0.1104	1.44
MGAT1 (-5,350), ZFP62 (46,099)	rs10040542	chr5:180242178	C	T	0.94	41639	0.68	Left Posterior transverse collateral sulcus	0.1978	1.44
SMLR1 (-254,547), TMEM200A (135,738)	rs111557385	chr6:130893999	C	T	0.96	41683	0.68	Right Anterior segment of the circular sulcus of the insula	-0.2847	1.44
C3orf80 (-100,115), IL12A (136,772)	rs73171925	chr3:159843308	A	G	0.94	41558	0.68	Left Subcallosal area, subcallosal gyrus	0.2212	1.44
XRCC6BP1 (132,637), LRIG3 (846,307)	rs61936185	chr12:58467996	T	G	0.96	41118	0.68	Right Middle temporal gyrus (T2)	0.2401	1.44
NPTX1 (-4,353)	rs7207154	chr17:78454756	T	C	0.87	41470	0.68	Left Precentral gyrus	-0.1113	1.43
GRIK2 (13,646)	rs12524524	chr6:101860309	T	C	0.96	41567	0.68	Right Anterior part of the cingulate gyrus and sulcus (ACC)	0.2632	1.43
CHP2 (-375)	rs152042	chr16:23765573	A	G	0.77	41614	0.68	Left Transverse frontopolar gyri and sulci	0.117	1.43
PLD5 (-451,020), CEP170 (279,513)	rs2907188	chr1:243138839	C	T	0.13	41535	0.68	Right Lateral orbital sulcus	-0.14	1.43
TMEM219 (-2,217)	rs117673009	chr16:29971781	G	A	0.98	38771	0.68	Left Inferior segment of the circular sulcus of the insula	-0.3921	1.43
PDE6A (34,443), PPARGC1B (180,040)	rs56360717	chr5:149289913	G	T	0.94	41576	0.68	Left Inferior occipital gyrus (O3) and sulcus	-0.1876	1.43
Unavailable	rs2269961	chr22:30860830	C	T	0.79	41646	2.03	Right Inferior temporal sulcus	-0.1092	1.43
DPEP3 (-6,737), DPEP2 (13,021)	rs1133090	chr16:68021468	G	C	0.96	41471	0.68	Left Marginal branch (or part) of the cingulate sulcus	0.2737	1.43
TRPA1 (-391,787), KCNB2 (-69,988)	rs17827624	chr8:73379638	T	C	0.9	41682	0.68	Left Parieto-occipital sulcus (or fissure)	-0.1858	1.43
C8B (-335,408), DAB1 (122,634)	rs581886	chr1:57767095	A	C	0.56	41463	0.68	Right Transverse temporal sulcus	0.1305	1.43
MKLN1 (-432,276), KLF14 (-161,456)	rs205755	chr7:130580343	T	C	0.33	41449	0.68	Right Anterior segment of the circular sulcus of the insula	-0.1126	1.43
CDC37L1 (30,050), AK3 (31,703)	rs159878	chr9:4709615	T	C	0.49	41502	0.68	Right Posterior ramus (or segment) of the lateral sulcus (or fissure)	-0.1158	1.43
ITPRIPL2 (-14,215), COQ7 (32,119)	rs11645010	chr16:19111039	T	C	0.96	41639	0.68	Left Horizontal ramus of the anterior segment of the lateral sulcus (or fissure)	0.2341	1.43
ADAR (-206,348), KCNN3 (55,727)	rs55873169	chr1:154787029	G	A	0.91	41629	2.03	Left Precuneus (medial part of P1)	0.1815	1.43
ERMARD (-1,047), TCTE3 (981)	rs17860628	chr6:170150674	A	C	0.93	40637	0.68	Right Intraparietal sulcus (interparietal sulcus) and transverse parietal sulci	-0.1946	1.43
LRGUK (-842,348), EXOC4 (31,876)	rs73148909	chr7:132969704	C	T	0.99	41070	0.68	Right Paracentral lobule and sulcus	-0.4419	1.43
KCNQ5 (-73,418), RIMS1 (661,376)	rs9293890	chr6:73258102	G	T	0.38	41050	0.68	Left Planum temporale or temporal plane of the superior temporal gyrus	0.1158	1.43
UBN1 (33,421), PPL (51,500)	rs2075639	chr16:4935636	G	A	0.91	41644	0.68	Right Superior part of the precentral sulcus	-0.1471	1.43
STC2 (-155,483), BOD1 (131,675)	rs71611182	chr5:172911988	T	C	0.86	41656	1.35	Left Inferior segment of the circular sulcus of the insula	0.1511	1.43
STAU2 (25,205), RDH10 (427,121)	rs34656030	chr8:74633967	T	C	0.94	41481	0.68	Left Anterior transverse collateral sulcus	-0.2006	1.43
CLIC3 (-28,603), ABCA2 (2,785)	rs117290495	chr9:139919857	C	G	0.99	41257	0.68	Right Cuneus (O6)	0.4099	1.43
ABCA13 (246,032)	rs2060330	chr7:48457088	A	G	0.35	41644	0.68	Left Anterior occipital sulcus and preoccipital notch (temporo-occipital incisure)	-0.1032	1.43
NFAT5 (-10,425), CYB5B (130,075)	rs1364063	chr16:69588572	T	C	0.59	41498	0.68	Right Subcallosal area, subcallosal gyrus	0.1091	1.43
ZSWIM2 (-470,908), CALCRL (128,383)	rs13417165	chr2:188184804	G	A	0.8	41668	1.35	Left Pericallosal sulcus (S of corpus callosum)	-0.1249	1.43
FAM105B (-320,899), TRIO (200,148)	rs55691481	chr5:14343958	T	G	0.9	41465	0.68	Right Superior frontal sulcus	0.1423	1.42
CD1D (-150,927), KIRREL (35,411)	rs4971182	chr1:157998810	G	A	0.1	41605	0.68	Left Orbital part of the inferior frontal gyrus	-0.1558	1.42
VRK1 (78,188)	rs4905557	chr14:97341828	A	T	0.34	41376	0.68	Left Superior occipital gyrus (O1)	-0.0949	1.42
EDN1 (-168,422), HIVEP1 (109,604)	rs2228210	chr6:12122174	A	G	0.65	41511	0.68	Right Sulcus intermedius primus (of Jensen)	0.1102	1.42
FOXQ1 (404)	rs78460560	chr6:1313078	G	A	0.8	39142	0.68	Right Planum polare of the superior temporal gyrus	-0.1328	1.42
PDIA3 (-49,060), CKMT1A (3,806)	rs2927085	chr15:43989530	T	C	0.7	37549	0.68	Left Medial occipito-temporal sulcus (collateral sulcus) and lingual sulcus	-0.1021	1.42
ADCY2 (-537,971), PAPD7 (143,633)	rs188013	chr5:6858350	T	C	0.97	41501	0.68	Left Superior frontal sulcus	0.2578	1.42
RAF1 (-89,877), TMEM40 (5,437)	rs76400698	chr3:12795601	G	A	0.85	39568	0.68	Right Postcentral gyrus	0.1236	1.42
RAB11FIP4 (103,243), COPRS (364,472)	rs7213279	chr17:29821884	T	C	0.79	41434	0.68	Right Medial occipito-temporal sulcus (collateral sulcus) and lingual sulcus	-0.1067	1.41
SPTLC1 (-29,351), IARS (148,974)	rs2274921	chr9:94907008	A	G	0.72	37754	0.68	Left Middle-anterior part of the cingulate gyrus and sulcus (aMCC)	0.1267	1.41
COL5A2 (-2,490)	rs55851872	chr2:190047094	T	C	0.81	41548	0.68	Right Fronto-marginal gyrus (of Wernicke) and sulcus	-0.1075	1.41
CDH4 (151,873), TAF4 (661,512)	rs6061764	chr20:59979354	A	G	0.31	41258	0.68	Left Superior part of the precentral sulcus	-0.0875	1.41
KIAA1009 (-428,750), TBX18 (108,135)	rs9449995	chr6:85366102	C	T	0.89	41635	0.68	Right Paracentral lobule and sulcus	0.1454	1.41
ZDHHC18 (-15,538), PIGV (22,978)	rs76481758	chr1:27137663	C	T	0.92	41669	1.35	Right Inferior segment of the circular sulcus of the insula	-0.2101	1.41
ZNF396 (-37,454), ENSG00000267140 (83,150)	rs181421	chr18:32994754	T	C	0.74	41646	0.68	Left Transverse frontopolar gyri and sulci	-0.1107	1.41
ESR1 (-72,281), CCDC170 (124,186)	rs3734805	chr6:151939350	A	C	0.92	41652	0.68	Left Marginal branch (or part) of the cingulate sulcus	0.2001	1.41
MRPS22 (-28,209), C3orf72 (30,364)	rs9809852	chr3:138696439	T	C	0.46	41589	0.68	Left Lateral occipito-temporal sulcus	0.0928	1.41
SMARCA2 (-965,844), DMRT2 (5,748)	rs7854435	chr9:1056101	T	G	0.77	41628	0.68	Left Superior parietal lobule (lateral part of P1)	-0.109	1.41
MUSK (163,033), LPAR1 (206,240)	rs12555499	chr9:113594083	A	G	0.92	41213	0.68	Right Orbital part of the inferior frontal gyrus	-0.1616	1.41
RALY (6,568), EIF2S2 (112,043)	rs2284378	chr20:32588095	T	C	0.34	41610	1.35	Left Superior parietal lobule (lateral part of P1)	0.0975	1.41
BCL11B (270,122)	rs1571546	chr14:99467443	T	C	0.44	40612	0.68	Right Superior frontal sulcus	0.0877	1.41
HIPK2 (118,085), CLEC2L (150,831)	rs10277603	chr7:139359432	T	C	0.39	41653	0.68	Right Superior part of the precentral sulcus	-0.0837	1.41
SLC38A1 (-95,191), SLC38A2 (8,665)	rs3782904	chr12:46757985	T	C	0.39	41606	2.03	Left Orbital sulci (H-shaped sulci)	0.0854	1.41
ARMC2 (-136,173), FOXO3 (151,384)	rs9486924	chr6:109033452	C	T	0.85	41392	1.35	Left Lingual gyrus, ligual part of the medial occipito-temporal gyrus, (O5)	-0.1155	1.41
EXT1 (238,555), MED30 (352,586)	rs17450723	chr8:118885537	T	C	0.77	41610	0.68	Left Lingual gyrus, ligual part of the medial occipito-temporal gyrus, (O5)	0.098	1.41
TTC7A (75,000), C2orf61 (139,205)	rs2163982	chr2:47243312	C	T	0.51	41591	0.68	Left Postcentral gyrus	0.0765	1.41
CD74 (19,382), TCOF1 (35,623)	rs11743855	chr5:149772932	C	T	0.92	41665	0.68	Left Lateral aspect of the superior temporal gyrus	-0.1895	1.41
SIAH3 (64,647), SPERT (84,779)	rs9567575	chr13:46361224	A	C	0.8	41550	0.68	Left Superior occipital sulcus and transverse occipital sulcus	0.121	1.4
SLC39A10 (115,785), DNAH7 (296,281)	rs10178475	chr2:196637255	T	C	0.39	41590	0.68	Right Fronto-marginal gyrus (of Wernicke) and sulcus	0.087	1.4
IRX4 (-464,787), IRX2 (399,658)	rs467869	chr5:2352118	A	G	0.79	41609	1.35	Left Subcallosal area, subcallosal gyrus	-0.1281	1.4
EEF1A2 (-1,464)	rs1741614	chr20:62131968	A	G	0.14	41628	1.35	Left Superior occipital gyrus (O1)	-0.1305	1.4
TMEM170B (78,230), ADTRP (162,296)	rs62396872	chr6:11616740	G	A	0.95	41619	0.68	Right Inferior temporal gyrus (T3)	-0.171	1.4
SLC14A1 (-4,101)	rs11660042	chr18:43302589	G	T	0.65	39004	0.68	Left Temporal pole	-0.0916	1.4
MYRIP (-263,559), MOBP (78,442)	rs1996097	chr3:39587537	T	C	0.6	41122	0.68	Right Middle-anterior part of the cingulate gyrus and sulcus (aMCC)	-0.111	1.4
NFIC (-85,286), CELF5 (56,598)	rs36030381	chr19:3281298	G	A	0.88	41553	0.68	Left Precuneus (medial part of P1)	0.1583	1.4
AP4E1 (16,492), TNFAIP8L3 (180,112)	rs2306331	chr15:51217361	T	C	0.54	41648	1.35	Right Inferior temporal gyrus (T3)	-0.0778	1.4
GATA6 (-58,010), MIB1 (370,114)	rs1365150	chr18:19691394	A	G	0.66	41553	0.68	Left Planum temporale or temporal plane of the superior temporal gyrus	-0.1173	1.4
CTDSPL (-289,844), ITGA9 (120,212)	rs9790240	chr3:37613821	A	G	0.9	40668	0.68	Right Superior frontal sulcus	0.1462	1.4
CHD8 (-23,502), TOX4 (-21,546)	rs35458303	chr14:21923368	A	G	0.75	41583	0.68	Left Middle occipital gyrus (O2, lateral occipital gyrus)	-0.0989	1.4
PGAP1 (-374,663), ANKRD44 (9,394)	rs1346649	chr2:198166117	C	A	0.63	41625	1.35	Right Posterior-dorsal part of the cingulate gyrus (dPCC)	0.1122	1.4
KBTBD11 (-3,692)	rs6558568	chr8:1918352	G	T	0.72	41596	0.68	Right Superior frontal sulcus	-0.0954	1.4
DNAH9 (-289,995), SHISA6 (67,174)	rs79294610	chr17:11211753	G	A	0.98	41664	0.68	Right Central sulcus (Rolando’s fissure)	0.3074	1.4
MARCKS (24,403), HDAC2 (89,506)	rs113177884	chr6:114202943	A	G	0.98	41662	0.68	Right Posterior-dorsal part of the cingulate gyrus (dPCC)	0.3801	1.39
TCF7L1 (-128,683), KCMF1 (33,635)	rs115590885	chr2:85231850	C	A	0.97	41641	2.03	Right Subcallosal area, subcallosal gyrus	0.3157	1.39
NDUFS4 (272,825), ARL15 (477,114)	rs116329305	chr5:53129289	G	A	0.98	41586	0.68	Right Posterior-dorsal part of the cingulate gyrus (dPCC)	0.3777	1.39
IFLTD1 (-380,707), RASSF8 (-25,068)	rs73074828	chr12:26086923	T	G	0.91	41504	0.68	Left Anterior part of the cingulate gyrus and sulcus (ACC)	-0.1678	1.39
NOA1 (-75,916), IGFBP7 (55,647)	rs11726321	chr4:57920904	C	T	0.15	41638	0.68	Left Occipital pole	0.1085	1.39
PLCG1 (66,752), ZHX3 (96,090)	rs17265513	chr20:39832628	T	C	0.81	41655	2.03	Right Posterior-ventral part of the cingulate gyrus (vPCC, isthmus of the cingulate gyrus)	-0.1164	1.39
ZSWIM2 (-594,744), CALCRL (4,547)	rs3771063	chr2:188308640	G	A	0.94	37727	0.68	Left Superior frontal gyrus (F1)	0.1635	1.39
TLE3 (-117,776), UACA (547,642)	rs11072147	chr15:70508290	C	T	0.63	41294	0.68	Right Superior frontal gyrus (F1)	-0.0773	1.39
KCNK2 (-80,673), CENPF (399,369)	rs115593106	chr1:215175906	A	G	0.98	41647	0.68	Right Marginal branch (or part) of the cingulate sulcus	-0.3594	1.39
Unavailable	rs117371420	chr18:26880447	T	C	0.97	41598	0.68	Right Superior occipital gyrus (O1)	0.2776	1.39
SNX13 (18,441), AHR (623,431)	rs116391152	chr7:17961676	C	T	0.96	41663	0.68	Left Superior temporal sulcus (parallel sulcus)	0.2319	1.39
FOXQ1 (-450,746), EXOC2 (-168,819)	rs9378521	chr6:861929	A	G	0.6	41512	1.35	Right Precentral gyrus	-0.0773	1.39
MCF2L (-26,275), ATP11A (252,618)	rs56929265	chr13:113597260	C	T	0.95	41633	0.68	Right Superior occipital gyrus (O1)	0.2051	1.39
LYPLAL1 (-793,889), TGFB2 (33,721)	rs3892225	chr1:218553297	A	G	0.82	41664	0.68	Left Temporal pole	-0.1091	1.39
GCNT3 (-139,277), MYO1E (-99,608)	rs4775171	chr15:59764706	T	C	0.35	40145	0.68	Right Inferior occipital gyrus (O3) and sulcus	0.0909	1.39
MYH7B (29,516), TRPC4AP (87,953)	rs17092209	chr20:33592721	A	G	0.88	41638	0.68	Right Marginal branch (or part) of the cingulate sulcus	-0.1573	1.39
TOX3 (42,880)	rs17271951	chr16:52538040	T	C	0.75	37757	0.68	Left Straight gyrus, Gyrus rectus	-0.0995	1.39
ALPK1 (603)	rs77727050	chr4:113219101	G	A	0.97	41656	1.35	Left Orbital gyri	0.2114	1.39
PDIA6 (-71,523), KCNF1 (-27,571)	rs77014155	chr2:11024492	A	C	0.96	41551	0.68	Right Middle frontal sulcus	-0.2351	1.38
ID2 (-41,921)	rs62105505	chr2:8777054	C	T	0.61	41552	0.68	Left Lateral orbital sulcus	0.1026	1.38
CDH10 (-376,127)	rs117558515	chr5:25021213	A	C	0.99	41624	0.68	Left Superior occipital gyrus (O1)	-0.5781	1.38
LPHN3 (90,865)	rs79449392	chr4:62158724	G	A	0.99	41574	0.68	Left Supramarginal gyrus	-0.4141	1.38
RBL2 (-44,745), CHD9 (334,643)	rs28635118	chr16:53423587	T	C	0.89	41637	0.68	Right Vertical ramus of the anterior segment of the lateral sulcus (or fissure)	-0.1737	1.38
SNX13 (290,350), AHR (351,522)	rs10263073	chr7:17689767	A	G	0.83	41590	0.68	Left Supramarginal gyrus	0.1305	1.38
DYNC2LI1 (-116,323), PLEKHH2 (20,444)	rs17413944	chr2:43884855	C	A	0.93	41659	0.68	Left Anterior occipital sulcus and preoccipital notch (temporo-occipital incisure)	0.1925	1.38
TMTC2 (205,224)	rs77055280	chr12:83285882	G	A	0.98	41574	0.68	Right Central sulcus (Rolando’s fissure)	-0.3569	1.38
LIMS1 (-106,679), GCC2 (99,798)	rs55782836	chr2:109164814	C	T	0.92	41586	0.68	Left Subcentral gyrus (central operculum) and sulci	0.1987	1.38
MAP3K7 (-341,794)	rs9451531	chr6:91638557	T	C	0.85	40989	0.68	Left Superior occipital sulcus and transverse occipital sulcus	0.1366	1.38
TLR10 (8,276), KLF3 (110,487)	rs11466652	chr4:38776303	T	C	0.88	41544	0.68	Left Superior frontal gyrus (F1)	0.1132	1.38
FAM109A (132,804), CUX2 (202,294)	rs73197980	chr12:111674121	T	C	0.93	41686	0.68	Left Posterior-ventral part of the cingulate gyrus (vPCC, isthmus of the cingulate gyrus)	0.186	1.37
TMTC2 (72,626)	rs78254233	chr12:83153284	T	G	0.99	41613	0.68	Right Short insular gyri	0.4983	1.37
RYK (-107,977), AMOTL2 (15,966)	rs1353776	chr3:134077470	C	G	0.36	40881	0.68	Left Superior occipital sulcus and transverse occipital sulcus	0.1016	1.37
POLR3D (-52,856), BMP1 (27,644)	rs3924229	chr8:22049892	A	G	0.88	41659	1.35	Right Transverse temporal sulcus	-0.1974	1.37
ARHGAP21 (222,983), KIAA1217 (291,522)	rs1556406	chr10:24789614	T	C	0.55	41622	0.68	Right Cuneus (O6)	-0.0939	1.37
PPP2R3A (-206,195), EPHB1 (964,217)	rs12152211	chr3:135478320	C	A	0.1	41642	0.68	Right Inferior part of the precentral sulcus	-0.1663	1.37
AFAP1 (-23,413), ABLIM2 (195,371)	rs55943378	chr4:7965065	C	T	0.58	41535	0.68	Right Superior temporal sulcus (parallel sulcus)	0.1031	1.37
TXNDC8 (-127,020), SVEP1 (115,053)	rs7853341	chr9:113227107	A	C	0.96	41630	1.35	Right Superior parietal lobule (lateral part of P1)	-0.2318	1.37
CRBN (-2,892)	rs75401599	chr3:3224285	A	G	0.99	41651	0.68	Right Anterior transverse collateral sulcus	0.4197	1.37
KIAA1919 (-37,139), SLC16A10 (134,632)	rs17072442	chr6:111543412	A	C	0.99	41547	0.68	Left Supramarginal gyrus	-0.4265	1.37
C2orf69 (-41,611), FTCDNL1 (-18,503)	rs769952	chr2:200734368	C	T	0.19	41616	1.35	Left Lateral occipito-temporal sulcus	0.1152	1.37
FAM135B (690,587)	rs78133242	chr8:138818478	A	G	0.99	41671	0.68	Left Cuneus (O6)	0.417	1.37
PAX1 (-148,393), NKX22 (-43,241)	rs6137387	chr20:21537904	T	C	0.83	41154	0.68	Right Temporal pole	-0.1136	1.37
PLEKHO1 (11,338), ANP32E (74,997)	rs72694955	chr1:150133507	C	A	0.93	41654	0.68	Left Precentral gyrus	0.1396	1.37
LPAR1 (159,725), MUSK (209,548)	rs7042724	chr9:113640598	T	C	0.61	37731	0.68	Left Paracentral lobule and sulcus	0.0952	1.37
KCTD19 (-27,152), TPPP3 (38,039)	rs16942883	chr16:67387817	T	C	0.95	41574	1.35	Left Posterior-dorsal part of the cingulate gyrus (dPCC)	0.2683	1.37
EPHA3 (377,575)	rs2048520	chr3:89534248	T	C	0.73	41542	0.68	Right Lateral aspect of the superior temporal gyrus	0.1187	1.37
SOX14 (-601,243), IL20RB (205,630)	rs75088643	chr3:136882336	C	T	0.96	41600	0.68	Right Paracentral lobule and sulcus	-0.2261	1.37
EMILIN2 (-188,749), SMCHD1 (2,543)	rs611187	chr18:2658279	A	G	0.73	41596	0.68	Left Superior frontal gyrus (F1)	0.0864	1.37
SLC7A13 (-89,943), WWP1 (-22,415)	rs2976178	chr8:87332552	C	G	0.76	41524	0.68	Left Anterior occipital sulcus and preoccipital notch (temporo-occipital incisure)	0.1152	1.37
SESN3 (-17,455), FAM76B (541,140)	rs72963710	chr11:94981815	T	C	0.81	41336	0.68	Left Orbital gyri	0.0919	1.37
NAP1L5 (-157,696), FAM13A (201,242)	rs6830970	chr4:89777081	A	G	0.64	41627	1.35	Left Straight gyrus, Gyrus rectus	0.085	1.36
TIMMDC1 (2,201), CD80 (58,870)	rs149492706	chr3:119219579	T	C	0.99	41619	0.68	Right Middle occipital gyrus (O2, lateral occipital gyrus)	-0.48	1.36
MAL (-3,853)	rs72819437	chr2:95687576	G	A	0.98	41665	0.68	Left Inferior part of the precentral sulcus	-0.322	1.36
TMEM261 (-701,610)	rs77809181	chr9:8501676	A	G	0.94	37290	0.68	Left Planum polare of the superior temporal gyrus	-0.2231	1.36
TNFRSF11B (-68,611), COLEC10 (-46,431)	rs77601444	chr8:120033049	G	A	0.96	41581	0.68	Left Lateral orbital sulcus	-0.2476	1.36
THBS2 (369,465), SMOC2 (442,844)	rs12198614	chr6:169284674	A	C	0.47	41575	0.68	Right Parahippocampal gyrus, parahippocampal part of the medial occipito-temporal gyrus, (T5)	-0.0831	1.36
BSPRY (-29,174), RNF183 (-20,603)	rs41307479	chr9:116082647	C	G	0.78	41441	0.68	Right Precentral gyrus	0.0919	1.36
PGLYRP3 (17,381), LOR (33,638)	rs74325847	chr1:153265813	C	T	0.94	41422	0.68	Left Inferior temporal gyrus (T3)	-0.1561	1.36
TENM3 (-29,240)	rs2597114	chr4:183135342	C	T	0.77	41455	0.68	Left Paracentral lobule and sulcus	-0.1054	1.36
KIF4B (-15,589), MRPL22 (57,042)	rs114879166	chr5:154377671	G	A	0.99	41658	0.68	Left Fronto-marginal gyrus (of Wernicke) and sulcus	0.3818	1.36
CDK2 (-911), PMEL (164)	rs2069389	chr12:56359642	A	G	0.95	41657	0.68	Left Middle-anterior part of the cingulate gyrus and sulcus (aMCC)	-0.2512	1.36
THSD4 (-197,682), THAP10 (-6,486)	rs7181412	chr15:71191609	A	G	0.94	41600	0.68	Left Postcentral sulcus	0.1899	1.36
ARNTL (-446,302), TEAD1 (86,456)	rs10765996	chr11:12853043	A	G	0.42	41569	0.68	Left Supramarginal gyrus	-0.0998	1.36
LMO7 (314,490), KCTD12 (811,239)	rs1590904	chr13:76649286	T	C	0.54	41572	0.68	Left Subcentral gyrus (central operculum) and sulci	0.1086	1.36
COX20 (-29,955), DESI2 (152,433)	rs9793312	chr1:244968669	T	C	0.67	41615	0.68	Left Triangular part of the inferior frontal gyrus	0.1137	1.36
SPIDR (-201,820)	rs2454598	chr8:47971347	A	C	0.25	41619	0.68	Left Superior frontal sulcus	0.0964	1.36
Unavailable	rs2412970	chr22:30486826	A	G	0.55	37751	0.68	Right Superior occipital sulcus and transverse occipital sulcus	-0.105	1.36
ABCG2 (-10,552), PPM1K (115,273)	rs11732936	chr4:89090615	A	G	0.54	37708	0.68	Right Parieto-occipital sulcus (or fissure)	-0.107	1.36
SLITRK5 (418,309)	rs12874967	chr13:88743178	T	C	0.97	41111	0.68	Left Subparietal sulcus	0.3464	1.36
TMEM117 (165,039), NELL2 (875,941)	rs11182371	chr12:44394939	A	C	0.97	41635	0.68	Right Middle-posterior part of the cingulate gyrus and sulcus (pMCC)	-0.3206	1.36
POU5F2 (-144,692), FAM172A (225,306)	rs7715562	chr5:93222034	T	C	0.87	41617	0.68	Left Sulcus intermedius primus (of Jensen)	-0.1603	1.36
GOSR1 (82,755), CRLF3 (264,660)	rs111780165	chr17:28887134	G	A	0.93	41675	0.68	Right Postcentral sulcus	-0.186	1.36
KLLN (-165,445), RNLS (554,332)	rs7908382	chr10:89788638	T	C	0.74	41578	0.68	Right Posterior ramus (or segment) of the lateral sulcus (or fissure)	0.1296	1.36
KLF11 (6,434), CYS1 (30,423)	rs6721191	chr2:10190115	A	G	0.42	41639	0.68	Left Postcentral gyrus	0.0771	1.35
ANGPT1 (-414,534), RSPO2 (171,105)	rs17311083	chr8:108924771	C	T	0.84	41589	0.68	Left Lateral occipito-temporal gyrus (fusiform gyrus, O4-T4)	0.1223	1.35
MPDZ (-660,974), NFIB (373,130)	rs13292270	chr9:13940536	A	G	0.81	41588	0.68	Right Superior parietal lobule (lateral part of P1)	-0.1161	1.35
DVL3 (-6,333), EIF2B5 (13,792)	rs4575925	chr3:183866843	T	C	0.66	37749	0.68	Right Posterior-dorsal part of the cingulate gyrus (dPCC)	-0.1194	1.35
RASSF3 (20,105), GNS (128,830)	rs1261879	chr12:65024397	A	G	0.21	41622	0.68	Left Posterior-dorsal part of the cingulate gyrus (dPCC)	-0.1377	1.35
SEC14L1 (-199,752), MGAT5B (16,351)	rs75510175	chr17:74885079	G	A	0.97	41670	0.68	Right Middle occipital gyrus (O2, lateral occipital gyrus)	-0.2952	1.35
MBP (146,767), ZNF236 (161,843)	rs470934	chr18:74697958	G	T	0.84	41585	0.68	Right Middle occipital gyrus (O2, lateral occipital gyrus)	-0.1277	1.35
Unavailable	rs7289182	chr22:44692540	A	G	0.99	41673	0.68	Right Lateral occipito-temporal sulcus	0.4253	1.35
ONECUT1 (-919,793), WDR72 (53,074)	rs62007986	chr15:54002001	C	T	0.84	41627	0.68	Right Fronto-marginal gyrus (of Wernicke) and sulcus	0.1146	1.35
SEC13 (-20,666), ATP2B2 (163,741)	rs13084261	chr3:10383527	C	T	0.88	41573	0.68	Left Anterior segment of the circular sulcus of the insula	-0.1516	1.35
JADE1 (-425,129), PGRMC2 (-95,667)	rs12643763	chr4:129305650	T	C	0.83	41220	0.68	Left Orbital part of the inferior frontal gyrus	0.1216	1.35
LIMD1 (-74,864), LARS2 (131,435)	rs267224	chr3:45561487	C	T	0.36	41587	0.68	Left Superior parietal lobule (lateral part of P1)	0.0959	1.35
FGD5 (-3,778)	rs2342881	chr3:14856691	T	C	0.89	41552	1.35	Left Temporal pole	0.1357	1.35
ADARB2 (-57,673)	rs79841294	chr10:1837342	G	A	0.91	41621	0.68	Left Parahippocampal gyrus, parahippocampal part of the medial occipito-temporal gyrus, (T5)	0.1581	1.35
Unavailable	rs1332234	chr9:30953341	G	A	0.42	41574	0.68	Right Anterior transverse collateral sulcus	-0.0988	1.35
NFIX (3,342), LYL1 (103,918)	rs68175985	chr19:13109763	G	A	0.84	41587	0.68	Left Intraparietal sulcus (interparietal sulcus) and transverse parietal sulci	0.1329	1.35
ARHGAP21 (-220,487), PRTFDC1 (8,450)	rs12767180	chr10:25233083	G	A	0.82	41582	0.68	Right Calcarine sulcus	0.113	1.35
ALDH1A2 (108,895), POLR2M (250,895)	rs34346289	chr15:58249721	T	C	0.98	41628	0.68	Left Straight gyrus, Gyrus rectus	0.2908	1.35
NT5C1BRDH14 (-760,718), OSR1 (25,132)	rs703308	chr2:19531545	T	C	0.34	41559	0.68	Right Angular gyrus	-0.1014	1.35
FOXL1 (-2,749)	rs7199787	chr16:86609366	C	T	0.77	39222	0.68	Right Posterior ramus (or segment) of the lateral sulcus (or fissure)	-0.1421	1.35
CDH13 (-441,496), MPHOSPH6 (-15,244)	rs10871425	chr16:82219074	A	T	0.51	41540	0.68	Right Inferior temporal sulcus	-0.0883	1.35
MAD2L1 (-680,534), PRDM5 (175,242)	rs13124952	chr4:121668762	A	G	0.97	41672	2.03	Left Precuneus (medial part of P1)	-0.3088	1.35
KLHDC7A (-131,390), IGSF21 (241,795)	rs78769426	chr1:18676034	A	C	0.99	40911	1.35	Left Orbital sulci (H-shaped sulci)	-0.3491	1.35
ZNF254 (191,353)	rs77130574	chr19:24461347	G	A	0.95	40742	0.68	Left Inferior part of the precentral sulcus	0.2086	1.35
NUFIP2 (-65,916), TAOK1 (-30,567)	rs4795503	chr17:27687051	G	A	0.28	35242	0.68	Left Inferior temporal sulcus	-0.1001	1.35
NUB1 (42,851), RHEB (135,363)	rs10952308	chr7:151081647	C	T	0.43	37769	0.68	Right Posterior-ventral part of the cingulate gyrus (vPCC, isthmus of the cingulate gyrus)	-0.0964	1.35
GET4 (-2,678)	rs76848128	chr7:913511	A	G	0.95	41644	0.68	Left Superior occipital sulcus and transverse occipital sulcus	-0.224	1.34
RASGRP1 (-804,773), THBS1 (-211,515)	rs1837636	chr15:39661779	C	T	0.06	41470	0.68	Left Anterior occipital sulcus and preoccipital notch (temporo-occipital incisure)	0.2017	1.34
RBMS3 (239,973)	rs258946	chr3:29562809	T	C	0.6	41548	0.68	Right Paracentral lobule and sulcus	-0.0914	1.34
UFL1 (-386,207), FUT9 (119,618)	rs4535557	chr6:96583477	A	G	0.56	41503	0.68	Left Postcentral sulcus	0.0881	1.34
PDE1C (-112,675), LSM5 (78,415)	rs2392055	chr7:32451615	C	T	0.3	38763	0.68	Right Intraparietal sulcus (interparietal sulcus) and transverse parietal sulci	-0.1089	1.34
CDK5RAP2 (136,738)	rs117351867	chr9:123205698	C	T	0.97	41655	0.68	Right Parieto-occipital sulcus (or fissure)	-0.2949	1.34
TNP1 (-185,802), TNS1 (898,263)	rs17778091	chr2:217910588	T	C	0.75	41595	0.68	Right Anterior transverse collateral sulcus	-0.1131	1.34
SQRDL (116,386)	rs647771	chr15:46043323	A	G	0.89	37749	0.68	Right Superior parietal lobule (lateral part of P1)	0.1499	1.34
HECTD1 (-97,636), ENSG00000203546 (152,289)	rs61754158	chr14:31774324	C	T	0.99	41641	0.68	Right Long insular gyrus and central sulcus of the insula	-0.6255	1.34
ARID5B (-341,479), TMEM26 (-106,373)	rs74941026	chr10:63319580	A	G	0.96	41643	0.68	Right Triangular part of the inferior frontal gyrus	-0.2634	1.34
DNAAF3 (-6,207), SYT5 (7,585)	rs3786866	chr19:55684224	G	A	0.7	37750	0.68	Right Lateral occipito-temporal gyrus (fusiform gyrus, O4-T4)	-0.0975	1.34
FEM1B (66,658), ITGA11 (87,694)	rs3784344	chr15:68636798	C	T	0.68	41549	0.68	Left Straight gyrus, Gyrus rectus	-0.0877	1.34
ABR (68,271), TIMM22 (114,541)	rs2258355	chr17:1014897	G	A	0.5	41586	0.68	Right Subcentral gyrus (central operculum) and sulci	0.1107	1.34
ASTN2 (-148,611), TLR4 (-140,692)	rs551760	chr9:120325958	A	G	0.76	41611	0.68	Right Lateral occipito-temporal sulcus	-0.1096	1.34
CHGB (-160,273), GPCPD1 (-140,132)	rs6116934	chr20:5731803	T	C	0.78	41662	0.68	Right Medial orbital sulcus (olfactory sulcus)	0.1058	1.34
STK17A (-226,020), HECW1 (244,447)	rs79075772	chr7:43396644	C	T	0.95	41648	0.68	Left Parahippocampal gyrus, parahippocampal part of the medial occipito-temporal gyrus, (T5)	0.209	1.34
NOG (-392,345), PCTP (450,376)	rs1019238	chr17:54278715	G	A	0.6	41645	0.68	Right Transverse frontopolar gyri and sulci	-0.0952	1.34
ZNF469 (-416,591), BANP (73,665)	rs56074704	chr16:88077288	C	T	0.96	41678	0.68	Left Transverse frontopolar gyri and sulci	-0.25	1.34
KCNMB2 (-65,487)	rs9290649	chr3:178211001	G	T	0.91	41579	0.68	Right Inferior occipital gyrus (O3) and sulcus	0.1473	1.34
IGFBP3 (-292,017)	rs10215737	chr7:46252866	A	G	0.24	41588	0.68	Left Transverse temporal sulcus	0.1332	1.34
ENSG00000083842 (-2,081)	rs547045	chr19:58788236	A	G	0.76	41564	0.68	Left Sulcus intermedius primus (of Jensen)	0.1276	1.34
COPRS (17,849), RAB11FIP4 (449,866)	rs76380295	chr17:30168507	C	A	0.86	41597	0.68	Right Planum temporale or temporal plane of the superior temporal gyrus	-0.166	1.34
ATP8B1 (-233,950), NEDD4L (-7,334)	rs56024775	chr18:55704276	G	A	0.45	40995	0.68	Right Postcentral sulcus	0.0964	1.34
SMC3 (-65,324), DUSP5 (4,530)	rs2282239	chr10:112262125	C	T	0.34	41540	0.68	Left Paracentral lobule and sulcus	-0.0927	1.34
GAB2 (-88,386), NARS2 (68,672)	rs10793319	chr11:78217237	G	A	0.18	41601	0.68	Left Parieto-occipital sulcus (or fissure)	-0.1426	1.34
KIAA1462 (-28,933), MTPAP (260,863)	rs7070077	chr10:30377385	G	C	0.66	41517	0.68	Left Lateral occipito-temporal gyrus (fusiform gyrus, O4-T4)	-0.0947	1.34
CAMK2D (196,335), ANK2 (515,058)	rs115458140	chr4:114485889	C	T	0.98	41611	0.68	Right Middle-posterior part of the cingulate gyrus and sulcus (pMCC)	-0.3926	1.34
TCF4 (-138,431), TXNL1 (864,261)	rs17528693	chr18:53441615	G	A	0.99	41666	0.68	Left Superior frontal sulcus	0.3579	1.33
TERT (6,615), SLC6A18 (63,078)	rs2853676	chr5:1288547	T	C	0.27	41647	1.35	Left Lateral aspect of the superior temporal gyrus	-0.1133	1.33
MCMBP (52,520), INPP5F (94,138)	rs17099321	chr10:121579746	G	A	0.83	40807	0.68	Right Middle-anterior part of the cingulate gyrus and sulcus (aMCC)	0.1426	1.33
SRRM4 (-159,397), SUDS3 (445,719)	rs78871589	chr12:119259903	A	C	0.92	40646	0.68	Left Posterior-ventral part of the cingulate gyrus (vPCC, isthmus of the cingulate gyrus)	-0.173	1.33
PGBD5 (9,068), GALNT2 (301,368)	rs2820374	chr1:230504323	G	A	0.26	41617	0.68	Right Anterior part of the cingulate gyrus and sulcus (ACC)	0.1097	1.33
HSPG2 (41,936), LDLRAD2 (83,097)	rs77579053	chr1:22221854	C	T	0.99	41667	0.68	Right Superior parietal lobule (lateral part of P1)	0.5059	1.33
KCNMB2 (-810,729), TBL1XR1 (-551,494)	rs73176919	chr3:177465759	C	T	0.98	41648	0.68	Right Superior frontal gyrus (F1)	-0.2583	1.33
Unavailable	rs9536621	chr13:54642551	G	C	0.8	41601	0.68	Left Inferior temporal gyrus (T3)	-0.0922	1.33
CNIH1 (15,150), CDKN3 (29,327)	rs9323264	chr14:54892999	T	C	0.85	41580	0.68	Right Superior frontal gyrus (F1)	-0.1024	1.33
TFDP2 (63,250), ATP1B3 (209,658)	rs115604285	chr3:141805113	C	T	0.97	41645	0.68	Right Marginal branch (or part) of the cingulate sulcus	-0.3235	1.33
THSD7A (406,703), PHF14 (451,623)	rs13243949	chr7:11465121	T	C	0.81	41162	0.68	Left Inferior occipital gyrus (O3) and sulcus	0.1123	1.33
ZBTB44 (-86,275), ADAMTS8 (28,033)	rs59317921	chr11:130270855	T	C	0.35	41530	0.68	Right Planum polare of the superior temporal gyrus	-0.1072	1.33
RMDN2 (-168,326), CDC42EP3 (-109,947)	rs13404698	chr2:38009280	A	G	0.87	41567	0.68	Right Anterior occipital sulcus and preoccipital notch (temporo-occipital incisure)	0.1465	1.33
GPR126 (65,904), HIVEP2 (577,369)	rs17280293	chr6:142688969	A	G	0.97	41663	0.68	Left Posterior transverse collateral sulcus	0.2778	1.33
OPALIN (-87,739), TLL2 (66,871)	rs78770955	chr10:98206797	G	C	0.99	41638	0.68	Right Temporal pole	-0.3625	1.33
RPS29 (618,760)	rs76961730	chr14:49434334	C	G	0.99	41030	0.68	Right Superior part of the precentral sulcus	-0.3606	1.33
CD34 (-189,384), PLXNA2 (143,535)	rs4844640	chr1:208274130	C	T	0.72	41628	1.35	Left Posterior ramus (or segment) of the lateral sulcus (or fissure)	-0.1119	1.33
ENTPD6 (-56,858), VSX1 (-56,503)	rs75242754	chr20:25119498	A	G	0.95	41600	0.68	Left Superior temporal sulcus (parallel sulcus)	0.2056	1.33
PLBD1 (67,416), ATF7IP (135,252)	rs2900333	chr12:14653867	C	T	0.63	41627	0.68	Right Supramarginal gyrus	0.1076	1.33
GCFC2 (-453,991)	rs75299648	chr2:76392105	G	A	0.98	41561	0.68	Right Subparietal sulcus	-0.4326	1.33
FBXL4 (-303,487), FAXC (98,243)	rs9493875	chr6:99699288	G	A	0.84	41613	0.68	Right Posterior ramus (or segment) of the lateral sulcus (or fissure)	-0.1544	1.32
KIAA1919 (48,076), REV3L (176,289)	rs3204953	chr6:111628626	C	T	0.86	41596	0.68	Right Anterior transverse collateral sulcus	0.1411	1.32
REL (-51,640), PAPOLG (73,652)	rs74833294	chr2:61057016	C	T	0.92	41626	0.68	Right Calcarine sulcus	0.1628	1.32
MPZL1 (-53,420), RCSD1 (38,438)	rs117089230	chr1:167637767	C	A	0.98	41693	0.68	Left Superior frontal sulcus	0.3335	1.32
ENSG00000258417 (15,293), EFR3A (140,000)	rs7007921	chr8:133056334	T	C	0.72	41512	0.68	Left Medial orbital sulcus (olfactory sulcus)	-0.098	1.32
TGM5 (-906)	rs505249	chr15:43559960	T	A	0.66	41601	0.68	Left Posterior-ventral part of the cingulate gyrus (vPCC, isthmus of the cingulate gyrus)	-0.0999	1.32
PPL (-12,896), SEC14L5 (-8,287)	rs57599212	chr16:5000031	C	A	0.87	41203	0.68	Right Precentral gyrus	-0.1107	1.32
TMEM247 (-167,133), EPAS1 (15,052)	rs75146069	chr2:46539592	A	G	0.99	41638	0.68	Right Orbital part of the inferior frontal gyrus	-0.3645	1.32
COL6A2 (-107,385), COL6A1 (8,976)	rs1980981	chr21:47410626	T	G	0.01	41579	0.68	Right Central sulcus (Rolando’s fissure)	-0.4148	1.32
SLC17A1 (-17,334), SLC17A3 (24,851)	rs942379	chr6:25849620	A	G	0.45	41537	0.68	Left Inferior segment of the circular sulcus of the insula	0.105	1.32
CHGB (-246,872), GPCPD1 (-53,533)	rs13038769	chr20:5645204	C	A	0.52	41560	0.68	Right Superior part of the precentral sulcus	0.0809	1.32
IKZF1 (-45,280), C7orf72 (167,407)	rs34695362	chr7:50303038	C	T	0.91	41613	0.68	Left Supramarginal gyrus	-0.1729	1.32
XCR1 (-57,099), CCR1 (123,555)	rs4682804	chr3:46126332	G	A	0.8	41630	0.68	Left Superior parietal lobule (lateral part of P1)	-0.1135	1.32
NAPG (-52,305), APCDD1 (19,102)	rs646410	chr18:10473726	A	G	0.64	41323	0.68	Right Postcentral gyrus	-0.0872	1.32
MOCOS (-41,551), ELP2 (16,071)	rs1785928	chr18:33725931	G	A	0.64	41641	0.68	Right Inferior part of the precentral sulcus	0.1036	1.32
COL12A1 (453,912)	rs9343220	chr6:75461855	A	G	0.99	41633	0.68	Right Subcallosal area, subcallosal gyrus	-0.4832	1.32
ELN (-18,273), WBSCR28 (148,358)	rs10224499	chr7:73423846	C	T	0.61	41548	0.68	Right Long insular gyrus and central sulcus of the insula	0.1218	1.32
QKI (128,810)	rs4709721	chr6:163964484	G	A	0.92	41111	0.68	Right Anterior part of the cingulate gyrus and sulcus (ACC)	-0.1829	1.32
FBN1 (96,439), DUT (217,988)	rs34883356	chr15:48841607	C	A	0.92	41520	0.68	Right Vertical ramus of the anterior segment of the lateral sulcus (or fissure)	-0.1942	1.32
NIPAL4 (-77,134), FNDC9 (-37,165)	rs56280765	chr5:156809893	G	C	0.97	41603	0.68	Left Inferior occipital gyrus (O3) and sulcus	-0.261	1.32
PGRMC2 (-319,369), JADE1 (-201,427)	rs75875880	chr4:129529352	G	A	0.95	41385	0.68	Right Middle frontal gyrus (F2)	-0.1862	1.32
POPDC3 (-218,316), PREP (4,909)	rs17065904	chr6:105846050	G	A	0.93	41647	0.68	Left Anterior transverse collateral sulcus	-0.1785	1.32
CLVS1 (168,223), ASPH (258,382)	rs7846502	chr8:62368736	G	C	0.15	41643	0.68	Right Inferior part of the precentral sulcus	-0.1409	1.32
TBC1D2 (-429,897), GABBR2 (23,668)	rs78436937	chr9:101447811	C	T	0.96	41646	0.68	Right Subcallosal area, subcallosal gyrus	0.2693	1.32
PADI1 (-55,531), PADI2 (-30,161)	rs11586528	chr1:17476090	T	C	0.91	41537	0.68	Left Superior frontal sulcus	-0.1465	1.31
FAT4 (172,162)	rs6822253	chr4:126409715	T	C	0.6	41621	0.68	Left Supramarginal gyrus	0.0994	1.31
SP6 (-32,188), SP2 (-12,770)	rs78160169	chr17:45960746	A	G	0.93	41631	0.68	Right Opercular part of the inferior frontal gyrus	-0.2133	1.31
MOBP (-13,195), RPSA (47,722)	rs73064237	chr3:39495901	G	A	0.96	41669	0.68	Left Anterior transverse temporal gyrus (of Heschl)	0.2964	1.31
SEMA6D (-574,915)	rs117080775	chr15:47435771	A	T	0.98	41621	0.68	Right Calcarine sulcus	-0.3372	1.31
SSBP3 (-123,355), ACOT11 (-18,455)	rs116483235	chr1:54995446	C	T	0.98	41587	0.68	Left Posterior-ventral part of the cingulate gyrus (vPCC, isthmus of the cingulate gyrus)	0.3557	1.31
SALL1 (-240,007)	rs9933456	chr16:51425192	A	G	0.26	41570	0.68	Right Superior frontal gyrus (F1)	-0.084	1.31
PHF20 (85,238), SCAND1 (102,252)	rs2425173	chr20:34445142	G	A	0.86	41394	0.68	Right Pericallosal sulcus (S of corpus callosum)	0.137	1.31
SLC38A6 (-139,495), MNAT1 (106,858)	rs6573333	chr14:61308337	T	G	0.01	41283	0.68	Right Paracentral lobule and sulcus	-0.4197	1.31
TPGS2 (-420,240), CELF4 (316,603)	rs112546076	chr18:34829397	C	T	0.96	41693	0.68	Right Orbital gyri	-0.1912	1.31
GALC (454,591)	rs17743026	chr14:88005024	T	C	0.74	41594	0.68	Left Anterior part of the cingulate gyrus and sulcus (ACC)	-0.1091	1.31
WNT16 (-18,147), CPED1 (322,180)	rs13247600	chr7:120950910	G	C	0.93	41477	0.68	Right Anterior occipital sulcus and preoccipital notch (temporo-occipital incisure)	-0.1958	1.31
SOX14 (-641,869), IL20RB (165,004)	rs9812652	chr3:136841710	A	G	0.46	37728	0.68	Right Intraparietal sulcus (interparietal sulcus) and transverse parietal sulci	0.1006	1.31
ADO (-11,582), ZNF365 (418,984)	rs1848797	chr10:64552934	A	G	0.61	41639	0.68	Left Middle occipital gyrus (O2, lateral occipital gyrus)	-0.0862	1.31
TMEM110 (-6,163), SFMBT1 (142,310)	rs1134546	chr3:52937774	A	G	0.78	41633	0.68	Right Orbital gyri	-0.0876	1.31
VPS13D (111,745), DHRS3 (275,869)	rs28551666	chr1:12401868	A	C	0.19	41604	0.68	Left Posterior transverse collateral sulcus	-0.1136	1.31
ETNK1 (106,713)	rs12816749	chr12:22884721	G	A	0.76	40953	0.68	Left Superior frontal gyrus (F1)	-0.0906	1.31
ZHX1 (27,304), FAM83A (68,145)	rs13261992	chr8:124259431	A	C	0.96	41455	0.68	Left Temporal pole	-0.2102	1.31
Unavailable	rs112515050	chr12:127099827	T	C	0.98	41149	0.68	Left Superior frontal gyrus (F1)	0.2744	1.31
FBN1 (53,217), DUT (261,210)	rs17364665	chr15:48884829	A	C	0.93	41239	0.68	Right Superior frontal gyrus (F1)	-0.1416	1.31
TAC1 (11,204), ASNS (129,431)	rs17169068	chr7:97372423	C	T	0.93	41537	0.68	Left Middle occipital gyrus (O2, lateral occipital gyrus)	-0.1598	1.31
LAIR2 (-186)	rs2042289	chr19:55013827	T	C	0.1	41637	0.68	Right Planum polare of the superior temporal gyrus	0.1678	1.31
SVIL (102,362), LYZL1 (344,379)	rs34011969	chr10:29922368	T	C	0.98	41620	0.68	Left Superior part of the precentral sulcus	-0.2664	1.31
BCL2L11 (298,332), ANAPC1 (465,430)	rs139408192	chr2:112176837	G	A	0.99	41618	0.68	Right Anterior occipital sulcus and preoccipital notch (temporo-occipital incisure)	0.437	1.31
RIN2 (-151,847), SLC24A3 (522,029)	rs74859359	chr20:19715318	C	T	0.99	40856	0.68	Right Middle frontal gyrus (F2)	-0.3445	1.31
AHNAK2 (24,160), PLD4 (29,375)	rs41307096	chr14:105420534	C	A	0.99	41688	0.68	Right Orbital part of the inferior frontal gyrus	-0.4934	1.31
ACAA1 (19,717), DLEC1 (78,287)	rs41285115	chr3:38158982	G	A	0.96	41647	0.68	Right Superior parietal lobule (lateral part of P1)	0.2192	1.31
POLR2B (-22,599), REST (47,235)	rs708547	chr4:57821309	T	C	0.75	41630	0.68	Right Middle frontal sulcus	-0.1104	1.3
ZNF276 (7,862), FANCA (87,241)	rs34120897	chr16:89795813	A	C	0.88	41525	0.68	Left Subcallosal area, subcallosal gyrus	-0.1591	1.3
TCF15 (-36,373), SRXN1 (6,600)	rs8297	chr20:627414	A	G	0.97	41603	0.68	Right Orbital part of the inferior frontal gyrus	-0.2681	1.3
C1orf174 (-793,885), AJAP1 (-104,372)	rs16839272	chr1:4610733	A	C	0.82	41655	0.68	Right Middle-posterior part of the cingulate gyrus and sulcus (pMCC)	-0.1351	1.3
RHEB (-293,397), PRKAG2 (63,804)	rs4632971	chr7:151510406	A	C	0.59	41582	0.68	Right Marginal branch (or part) of the cingulate sulcus	0.1035	1.3
